# Supplementary material for: Large-scale metabolic interaction network of the mouse and human gut microbiota
Source: Sci Data. 2020 Jun 26;7:204. doi: 10.1038/s41597-020-0516-5 (PMC7320173; doi:10.1038/s41597-020-0516-5)
Supplement: Supplementary file 1 — Supplementary Table [file 41597_2020_516_MOESM1_ESM.xlsx]

## Sheet: Online-only Table 5
Online-only Table 5. Metabolic associations between organisms and chemical compounds in NJC19, with relevant literature sources.
Ref. #s denote references in Online-only Table 2.
(G) genus level information; (-) in metabolic activity denotes 'negative' information from the literature, i.e., the corresponding activity does not occur, according to the literature.
Species		Small-molecule metabolite or macromolecule	Metabolic activity	Ref. #
	Absiella dolichum	Acetate	Production (export)	424
	Absiella dolichum	Butyrate	Production (export)	424
	Absiella dolichum	Cellobiose	Consumption (import)	424
	Absiella dolichum	D-Fructose (Fructose)	Consumption (import)	424
	Absiella dolichum	D-Galactose	Consumption (import) (-)	424
	Absiella dolichum	D-Gluconate (D-Gluconic acid, Gluconate)	Consumption (import) (-)	424
	Absiella dolichum	D-Glucose (Glucose)	Consumption (import)	424
	Absiella dolichum	D-Mannose (Mannose)	Consumption (import)	424
	Absiella dolichum	D-Ribose (Ribose)	Consumption (import)	424
	Absiella dolichum	Erythritol	Consumption (import) (-)	242
	Absiella dolichum	Fructan (Inulin, Levan)	Macromolecule degradation (-)	424
	Absiella dolichum	Glycerol	Consumption (import) (-)	424
	Absiella dolichum	H2S (HS-)	Production (export) (-)	242
	Absiella dolichum	Hippurate	Consumption (import) (-)	242
	Absiella dolichum	L-Lactate ([S]-Lactate, Lactate, D-Lactate, [R]-Lactate)	Consumption (import) (-)	242
	Absiella dolichum	L-Lactate ([S]-Lactate, Lactate, D-Lactate, [R]-Lactate)	Production (export)	424
	Absiella dolichum	L-Sorbose (Sorbose)	Consumption (import) (-)	424
	Absiella dolichum	Maltose	Consumption (import)	424
	Absiella dolichum	NH3 (Ammonia, NH4+, Ammonium)	Production (export)	424
	Absiella dolichum	Nitrate (NO3-)	Consumption (import) (-)	242
	Absiella dolichum	Pyruvate	Production (export)	424
	Absiella dolichum	Pyruvate	Consumption (import) (-)	424
	Absiella dolichum	Starch (Amylopectin, Amylose, 1,4-alpha-D-Glucan, Pullulan, Resistant starch, Glycogen)	Macromolecule degradation	424
	Absiella dolichum	Succinate	Production (export)	424
	Absiella dolichum	Sucrose	Consumption (import)	424
	Acetoanaerobium sticklandii	2-Aminobutyric acid (2-Aminobutyrate)	Production (export)	198
	Acetoanaerobium sticklandii	5-Aminovalerate	Production (export)	198
	Acetoanaerobium sticklandii	Acetate	Production (export)	214
	Acetoanaerobium sticklandii	Butyrate	Production (export)	214
	Acetoanaerobium sticklandii	Indole-3-acetate (Indoleacetate)	Production (export)	198
	Acetoanaerobium sticklandii	Isobutyrate (2-Methylpropanoic acid)	Production (export)	214
	Acetoanaerobium sticklandii	Isovalerate (3-Methylbutanoic acid)	Production (export)	214
	Acetoanaerobium sticklandii	L-Phenylalanine (Phenylalanine, D-Phenylalanine)	Consumption (import)	198
	Acetoanaerobium sticklandii	L-Proline (Proline, D-Proline)	Consumption (import)	198
	Acetoanaerobium sticklandii	L-Tryptophan (Tryptophan)	Consumption (import)	198
	Acetoanaerobium sticklandii	L-Tyrosine (Tyrosine)	Consumption (import)	198
	Acetoanaerobium sticklandii	NH3 (Ammonia, NH4+, Ammonium)	Production (export)	12, 197, 214
	Acetoanaerobium sticklandii	Phenylacetate	Production (export)	198
	Acetoanaerobium sticklandii	Propanoate (Propionate)	Production (export)	197, 214
	Acetobacter pasteurianus	Acetate	Production (export)	4
	Acetobacter pasteurianus	Ethanol	Consumption (import)	4
	Acetobacter pasteurianus	L-Lactate ([S]-Lactate, Lactate, D-Lactate, [R]-Lactate)	Consumption (import)	4
	Acetobacter pasteurianus	Pectin	Macromolecule degradation	4
	Acetobacterium woodii	4-Aminobenzoate (para-aminobenzoic acid, PABA, p-Aminobenzoate)	Consumption (import)	415
	Acetobacterium woodii	Acetate	Production (export)	415
	Acetobacterium woodii	Adenosylcobalamin (Vitamin B12, Cobamide coenzyme, Cob[II]alamin, Vitamin B12r, Cob[I]alamin, Vitamin B12s, Aquacobalamin, Cobalamin [III])	Consumption (import)	415
	Acetobacterium woodii	Biotin (Vitamin B7)	Consumption (import)	415
	Acetobacterium woodii	Butanol	Consumption (import)	416
	Acetobacterium woodii	CO2	Consumption (import)	415, 418
	Acetobacterium woodii	D-Fructose (Fructose)	Consumption (import)	415
	Acetobacterium woodii	D-Glucose (Glucose)	Consumption (import)	415
	Acetobacterium woodii	D-Glycerate (Glycerate, [R]-Glycerate, Glyceric acid)	Consumption (import)	415
	Acetobacterium woodii	Ethanol	Consumption (import), Production (export)	import:416;export:416
	Acetobacterium woodii	Folic acid (Folate, Vitamin B9)	Consumption (import)	415
	Acetobacterium woodii	Formaldehyde	Consumption (import)	418
	Acetobacterium woodii	Formate	Consumption (import)	415
	Acetobacterium woodii	H2 (Hydrogen)	Consumption (import), Production (export)	import:415, 418;export:417
	Acetobacterium woodii	L-Alanine (D-Alanine, Alanine)	Production (export)	416
	Acetobacterium woodii	L-Lactate ([S]-Lactate, Lactate, D-Lactate, [R]-Lactate)	Consumption (import)	415
	Acetobacterium woodii	Methane (CH4)	Production (export)	416
	Acetobacterium woodii	Methanol	Consumption (import)	418
	Acetobacterium woodii	Niacin (Vitamin B3, Nicotinic acid, Nicotinate, Nicotinamide, Vitamin B3)	Consumption (import)	415
	Acetobacterium woodii	Pantothenic acid (Vitamin B5, Pantothenate)	Consumption (import)	415
	Acetobacterium woodii	Propanol (n-propanol, 1-Propanol)	Consumption (import)	416
	Acetobacterium woodii	Pyridoxal (Vitamin B6, Pyridoxine, Pyridoxamine, Vitamin B6)	Consumption (import)	415
	Acetobacterium woodii	Riboflavin (Vitamin B2)	Consumption (import)	415
	Acetobacterium woodii	Succinate	Production (export)	415
	Acetobacterium woodii	Thiamine (Vitamin B1, Thiamin)	Consumption (import)	415
	Acetohalobium arabaticum	Acetate	Production (export)	4
	Acetohalobium arabaticum	Betaine (Glycine betaine)	Consumption (import)	5
	Acetohalobium arabaticum	CO2	Consumption (import)	5
	Acetohalobium arabaticum	Carbon monoxide (CO)	Consumption (import)	5
	Acetohalobium arabaticum	Formate	Consumption (import)	5
	Acetohalobium arabaticum	H2 (Hydrogen)	Consumption (import)	5
	Acetohalobium arabaticum	L-Asparagine (Asparagine)	Consumption (import)	5
	Acetohalobium arabaticum	L-Aspartate (Aspartate, D-Aspartate)	Consumption (import)	5
	Acetohalobium arabaticum	L-Glutamate (L-Glutamic acid, Glutamate, D-Glutamate)	Consumption (import)	5
	Acetohalobium arabaticum	L-Histidine (Histidine)	Consumption (import)	5
	Acetohalobium arabaticum	L-Lactate ([S]-Lactate, Lactate, D-Lactate, [R]-Lactate)	Consumption (import)	5
	Acetohalobium arabaticum	Pyruvate	Consumption (import)	5
	Acetohalobium arabaticum	Trimethylamine	Consumption (import)	5
	Acholeplasma laidlawii	Acetate	Production (export)	6
	Acholeplasma laidlawii	D-Fructose (Fructose)	Consumption (import)	6
	Acholeplasma laidlawii	D-Galactose	Consumption (import)	6
	Acholeplasma laidlawii	D-Glucose (Glucose)	Consumption (import)	6
	Acholeplasma laidlawii	L-Methionine (D-Methionine)	Consumption (import)	6
	Achromobacter piechaudii	Citrate	Consumption (import)	8
	Achromobacter piechaudii	D-Gluconate (D-Gluconic acid, Gluconate)	Consumption (import)	8
	Achromobacter piechaudii	H2S (HS-)	Production (export)	7
	Achromobacter piechaudii	Isovalerate (3-Methylbutanoic acid)	Consumption (import)	8
	Achromobacter piechaudii	Itaconate	Consumption (import)	8
	Achromobacter piechaudii	L-Tyrosine (Tyrosine)	Consumption (import)	8
	Achromobacter piechaudii	Malonate	Consumption (import)	7
	Achromobacter piechaudii	Nitrate (NO3-)	Consumption (import)	7
	Achromobacter piechaudii	Valerate (Pentanoic acid, Pentanoate)	Consumption (import)	8
	Achromobacter xylosoxidans	D-Galactose	Consumption (import)	9
	Achromobacter xylosoxidans	D-Glucose (Glucose)	Consumption (import)	9
	Achromobacter xylosoxidans	D-Mannose (Mannose)	Consumption (import)	9
	Achromobacter xylosoxidans	D-Xylose (Xylose)	Consumption (import)	9
	Acidaminococcus fermentans	4-Aminobenzoate (para-aminobenzoic acid, PABA, p-Aminobenzoate)	Consumption (import)	617
	Acidaminococcus fermentans	Acetate	Production (export)	10, 11, 13
	Acidaminococcus fermentans	Adenosylcobalamin (Vitamin B12, Cobamide coenzyme, Cob[II]alamin, Vitamin B12r, Cob[I]alamin, Vitamin B12s, Aquacobalamin, Cobalamin [III])	Consumption (import)	617
	Acidaminococcus fermentans	Biotin (Vitamin B7)	Consumption (import)	617
	Acidaminococcus fermentans	Butyrate	Production (export)	10, 11, 13
	Acidaminococcus fermentans	CO2	Production (export)	11
	Acidaminococcus fermentans	Citrate	Consumption (import)	11
	Acidaminococcus fermentans	H2 (Hydrogen)	Production (export)	11, 13
	Acidaminococcus fermentans	H2S (HS-)	Production (export)	13
	Acidaminococcus fermentans	L-Arginine (Arginine)	Consumption (import)	617
	Acidaminococcus fermentans	L-Glutamate (L-Glutamic acid, Glutamate, D-Glutamate)	Consumption (import)	10, 11, 12
	Acidaminococcus fermentans	L-Tryptophan (Tryptophan)	Consumption (import)	617
	Acidaminococcus fermentans	L-Valine (Valine, D-Valine)	Consumption (import)	617
	Acidaminococcus fermentans	NH3 (Ammonia, NH4+, Ammonium)	Production (export)	10, 11
	Acidaminococcus fermentans	Pantothenic acid (Vitamin B5, Pantothenate)	Consumption (import)	617
	Acidaminococcus fermentans	Pyridoxal (Vitamin B6, Pyridoxine, Pyridoxamine, Vitamin B6)	Consumption (import)	617
	Acidaminococcus fermentans	cis-Aconitate (trans-Aconitate, trans-Aconitic acid)	Consumption (import)	11, 13
	Acidimicrobium ferrooxidans	CO2	Consumption (import)	14
	Acidiphilium cryptum	D-Glucose (Glucose)	Consumption (import)	15
	Acidithiobacillus caldus	Sulfate (Sulfuric acid, Sulfite)	Production (export)	16
	Acidithiobacillus caldus	Sulfur (Elemental sulfur)	Consumption (import)	16
	Acidithiobacillus caldus	Thiosulfate	Consumption (import)	16
	Acidithiobacillus ferrooxidans	CO2	Consumption (import)	17
	Acidothermus cellulolyticus	Cellulose (Beta-D-glucan)	Macromolecule degradation	2
	Acidovorax avenae	Adipate	Consumption (import)	18
	Acidovorax avenae	Caproate (Hexanoate)	Consumption (import)	18
	Acidovorax avenae	Citrate	Consumption (import)	18
	Acidovorax avenae	D-Arabinose (L-Arabinose, Arabinose, L-Arabinopyranose, L-Arabinofuranose)	Consumption (import)	18
	Acidovorax avenae	D-Galactose	Consumption (import)	18
	Acidovorax avenae	D-Glucose (Glucose)	Consumption (import)	18
	Acidovorax avenae	D-Mannitol (Mannitol)	Consumption (import)	18
	Acidovorax avenae	D-Ribose (Ribose)	Consumption (import)	18
	Acidovorax avenae	D-Sorbitol (D-Glucitol, Sorbitol, Glucitol, L-Sorbitol, Sorbitol)	Consumption (import)	18
	Acidovorax avenae	Ethanolamine (Phosphatidylethanolamine)	Consumption (import)	18
	Acidovorax avenae	Isobutyrate (2-Methylpropanoic acid)	Consumption (import)	18
	Acidovorax avenae	Isovalerate (3-Methylbutanoic acid)	Consumption (import)	18
	Acidovorax avenae	L-Arabitol (L-Arabinitol, D-Arabitol)	Consumption (import)	18
	Acidovorax avenae	L-Fucose	Consumption (import)	18
	Acidovorax avenae	L-Histidine (Histidine)	Consumption (import)	18
	Acidovorax avenae	L-Threonine (Threonine)	Consumption (import)	18
	Acidovorax avenae	L-Tryptophan (Tryptophan)	Consumption (import)	18
	Acidovorax avenae	Nitrate (NO3-)	Consumption (import)	18
	Acidovorax avenae	Pimelate	Consumption (import)	18
	Acidovorax avenae	cis-Aconitate (trans-Aconitate, trans-Aconitic acid)	Consumption (import)	18
	Acidovorax avenae	meso-Tartrate (meso-Tartaric acid, Tartrate, L-tartrate, L-Tartaric acid)	Consumption (import)	18
	Acidovorax delafieldii	Adipate	Consumption (import)	18
	Acidovorax delafieldii	Caproate (Hexanoate)	Consumption (import)	18
	Acidovorax delafieldii	Citrate	Consumption (import)	18
	Acidovorax delafieldii	D-Arabinose (L-Arabinose, Arabinose, L-Arabinopyranose, L-Arabinofuranose)	Consumption (import)	18
	Acidovorax delafieldii	D-Galactose	Consumption (import)	18
	Acidovorax delafieldii	D-Glucose (Glucose)	Consumption (import)	18
	Acidovorax delafieldii	D-Mannitol (Mannitol)	Consumption (import)	18
	Acidovorax delafieldii	D-Mannose (Mannose)	Consumption (import)	18
	Acidovorax delafieldii	D-Ribose (Ribose)	Consumption (import)	18
	Acidovorax delafieldii	D-Sorbitol (D-Glucitol, Sorbitol, Glucitol, L-Sorbitol, Sorbitol)	Consumption (import)	18
	Acidovorax delafieldii	Isobutyrate (2-Methylpropanoic acid)	Consumption (import)	18
	Acidovorax delafieldii	Isovalerate (3-Methylbutanoic acid)	Consumption (import)	18
	Acidovorax delafieldii	L-Arabitol (L-Arabinitol, D-Arabitol)	Consumption (import)	18
	Acidovorax delafieldii	L-Fucose	Consumption (import)	18
	Acidovorax delafieldii	L-Histidine (Histidine)	Consumption (import)	18
	Acidovorax delafieldii	L-Threonine (Threonine)	Consumption (import)	18
	Acidovorax delafieldii	L-Tryptophan (Tryptophan)	Consumption (import)	18
	Acidovorax delafieldii	Nitrate (NO3-)	Consumption (import)	18
	Acidovorax delafieldii	Pimelate	Consumption (import)	18
	Acidovorax delafieldii	cis-Aconitate (trans-Aconitate, trans-Aconitic acid)	Consumption (import)	18
	Acidovorax delafieldii	meso-Tartrate (meso-Tartaric acid, Tartrate, L-tartrate, L-Tartaric acid)	Consumption (import)	18
	Acinetobacter calcoaceticus	Triglyceride	Macromolecule degradation	60
	Acinetobacter radioresistens	Triglyceride	Macromolecule degradation	60
	Actinobacillus succinogenes	Cellobiose	Consumption (import)	19
	Actinobacillus succinogenes	D-Arabinose (L-Arabinose, Arabinose, L-Arabinopyranose, L-Arabinofuranose)	Consumption (import)	19
	Actinobacillus succinogenes	D-Fructose (Fructose)	Consumption (import)	19
	Actinobacillus succinogenes	D-Glucose (Glucose)	Consumption (import)	19
	Actinobacillus succinogenes	D-Glucuronic acid (D-Glucuronate)	Consumption (import)	19
	Actinobacillus succinogenes	D-Mannitol (Mannitol)	Consumption (import)	19
	Actinobacillus succinogenes	D-Sorbitol (D-Glucitol, Sorbitol, Glucitol, L-Sorbitol, Sorbitol)	Consumption (import)	19
	Actinobacillus succinogenes	D-Xylose (Xylose)	Consumption (import)	19
	Actinobacillus succinogenes	L-Arabitol (L-Arabinitol, D-Arabitol)	Consumption (import)	19
	Actinobacillus succinogenes	Lactose	Consumption (import)	19
	Actinobacillus succinogenes	Succinate	Production (export)	19
	Actinomyces coleocanis	Acetate	Production (export)	217(G)
	Actinomyces coleocanis	Cellulose (Beta-D-glucan)	Macromolecule degradation	20
	Actinomyces coleocanis	L-Lactate ([S]-Lactate, Lactate, D-Lactate, [R]-Lactate)	Production (export)	217(G)
	Actinomyces coleocanis	Pectin	Macromolecule degradation	20
	Actinomyces coleocanis	Xylan	Macromolecule degradation	20
	Actinomyces oris	Acetate	Production (export)	217(G)
	Actinomyces oris	Cellulose (Beta-D-glucan)	Macromolecule degradation	20
	Actinomyces oris	L-Lactate ([S]-Lactate, Lactate, D-Lactate, [R]-Lactate)	Production (export)	217(G)
	Actinomyces oris	Pectin	Macromolecule degradation	20
	Actinomyces oris	Xylan	Macromolecule degradation	20
	Actinomyces urogenitalis	Acetate	Production (export)	217(G)
	Actinomyces urogenitalis	Cellulose (Beta-D-glucan)	Macromolecule degradation	20
	Actinomyces urogenitalis	L-Lactate ([S]-Lactate, Lactate, D-Lactate, [R]-Lactate)	Production (export)	217(G)
	Actinomyces urogenitalis	Pectin	Macromolecule degradation	20
	Actinomyces urogenitalis	Xylan	Macromolecule degradation	20
	Actinomyces viscosus	Acetate	Production (export)	217(G)
	Actinomyces viscosus	Cellulose (Beta-D-glucan)	Macromolecule degradation	20
	Actinomyces viscosus	L-Lactate ([S]-Lactate, Lactate, D-Lactate, [R]-Lactate)	Production (export)	217(G)
	Actinomyces viscosus	Pectin	Macromolecule degradation	20
	Actinomyces viscosus	Xylan	Macromolecule degradation	20
	Actinosynnema mirum	Acetate	Consumption (import) (-)	631
	Actinosynnema mirum	Benzoate	Consumption (import) (-)	631
	Actinosynnema mirum	Cellobiose	Consumption (import)	631
	Actinosynnema mirum	Citrate	Consumption (import) (-)	631
	Actinosynnema mirum	D-Arabinose (L-Arabinose, Arabinose, L-Arabinopyranose, L-Arabinofuranose)	Consumption (import)	631
	Actinosynnema mirum	D-Fructose (Fructose)	Consumption (import)	631
	Actinosynnema mirum	D-Galactose	Consumption (import)	631
	Actinosynnema mirum	D-Glucose (Glucose)	Consumption (import)	631
	Actinosynnema mirum	D-Mannitol (Mannitol)	Consumption (import)	631
	Actinosynnema mirum	D-Mannose (Mannose)	Consumption (import)	631
	Actinosynnema mirum	D-Ribose (Ribose)	Consumption (import) (-)	631
	Actinosynnema mirum	D-Sorbitol (D-Glucitol, Sorbitol, Glucitol, L-Sorbitol, Sorbitol)	Consumption (import) (-)	631
	Actinosynnema mirum	D-Xylose (Xylose)	Consumption (import)	631
	Actinosynnema mirum	Dextrin (Maltotriose, Maltodextrin, Maltohexaose, Maltotetraose, Maltooligosaccharide)	Consumption (import)	631
	Actinosynnema mirum	Erythritol	Consumption (import) (-)	631
	Actinosynnema mirum	Fructan (Inulin, Levan)	Macromolecule degradation (-)	631
	Actinosynnema mirum	Galactitol (Dulcitol)	Consumption (import) (-)	631
	Actinosynnema mirum	Glycerol	Consumption (import) (-)	631
	Actinosynnema mirum	Inositol (myo-Inositol, Inositol 1-phosphate, Myo-inositol phosphate)	Consumption (import) (-)	631
	Actinosynnema mirum	L-Lactate ([S]-Lactate, Lactate, D-Lactate, [R]-Lactate)	Consumption (import)	631
	Actinosynnema mirum	L-Malate ([S]-Malate, L-Malic acid, Malate, D-Malate, [R]-Malate)	Consumption (import)	631
	Actinosynnema mirum	L-Rhamnose (Rhamnose, D-Rhamnose)	Consumption (import)	631
	Actinosynnema mirum	Lactose	Consumption (import)	631
	Actinosynnema mirum	Maltose	Consumption (import)	631
	Actinosynnema mirum	Melibiose	Consumption (import)	631
	Actinosynnema mirum	Pyruvate	Consumption (import)	631
	Actinosynnema mirum	Raffinose	Consumption (import)	631
	Actinosynnema mirum	Ribitol (Adonitol)	Consumption (import)	631
	Actinosynnema mirum	Starch (Amylopectin, Amylose, 1,4-alpha-D-Glucan, Pullulan, Resistant starch, Glycogen)	Macromolecule degradation	631
	Actinosynnema mirum	Succinate	Consumption (import) (-)	631
	Actinosynnema mirum	Sucrose	Consumption (import)	631
	Actinosynnema mirum	Trehalose	Consumption (import)	631
	Actinosynnema mirum	meso-Tartrate (meso-Tartaric acid, Tartrate, L-tartrate, L-Tartaric acid)	Consumption (import)	631
	Aerococcus viridans	Acetoin (3-hydroxybutanone, acetyl methyl carbinol, [R]-Acetoin)	Production (export) (-)	607
	Aerococcus viridans	Biotin (Vitamin B7)	Consumption (import)	618
	Aerococcus viridans	Cellobiose	Consumption (import)	608
	Aerococcus viridans	D-Arabinose (L-Arabinose, Arabinose, L-Arabinopyranose, L-Arabinofuranose)	Consumption (import)	608
	Aerococcus viridans	D-Fructose (Fructose)	Consumption (import)	607
	Aerococcus viridans	D-Galactose	Consumption (import)	608
	Aerococcus viridans	D-Glucose (Glucose)	Consumption (import)	607
	Aerococcus viridans	D-Mannitol (Mannitol)	Consumption (import)	608
	Aerococcus viridans	D-Mannose (Mannose)	Consumption (import)	607
	Aerococcus viridans	D-Ribose (Ribose)	Consumption (import)	607
	Aerococcus viridans	D-Sorbitol (D-Glucitol, Sorbitol, Glucitol, L-Sorbitol, Sorbitol)	Consumption (import)	608
	Aerococcus viridans	D-Tagatose	Consumption (import) (-)	607
	Aerococcus viridans	D-Turanose	Consumption (import)	607
	Aerococcus viridans	D-Xylose (Xylose)	Consumption (import)	608
	Aerococcus viridans	Glycerol	Consumption (import)	608
	Aerococcus viridans	Guanine	Consumption (import)	618
	Aerococcus viridans	Lactose	Consumption (import)	608
	Aerococcus viridans	Maltose	Consumption (import)	607
	Aerococcus viridans	N-Acetyl-D-Glucosamine (N-Acetylglucosamine)	Consumption (import)	607
	Aerococcus viridans	Niacin (Vitamin B3, Nicotinic acid, Nicotinate, Nicotinamide, Vitamin B3)	Consumption (import)	618
	Aerococcus viridans	Pantothenic acid (Vitamin B5, Pantothenate)	Consumption (import)	618
	Aerococcus viridans	Raffinose	Consumption (import)	608
	Aerococcus viridans	Sucrose	Consumption (import)	607
	Aerococcus viridans	Trehalose	Consumption (import)	608
	Aeromicrobium marinum	Cellobiose	Consumption (import)	21
	Aeromicrobium marinum	D-Mannitol (Mannitol)	Consumption (import)	21
	Aeromicrobium marinum	L-Arginine (Arginine)	Consumption (import)	21
	Aeromicrobium marinum	L-Glutamate (L-Glutamic acid, Glutamate, D-Glutamate)	Consumption (import)	21
	Aeromicrobium marinum	Pyruvate	Consumption (import)	21
	Aeromicrobium marinum	Succinate	Consumption (import)	21
	Aeromicrobium marinum	Trehalose	Consumption (import)	21
	Aeromicrobium marinum	alpha-ketoglutarate (2-oxoglutarate)	Consumption (import)	21
	Aeromonas hydrophila	Citrate	Consumption (import)	22
	Aeromonas hydrophila	D-Arabinose (L-Arabinose, Arabinose, L-Arabinopyranose, L-Arabinofuranose)	Consumption (import)	22
	Aeromonas hydrophila	D-Glucose (Glucose)	Consumption (import)	22
	Aeromonas hydrophila	L-Lactate ([S]-Lactate, Lactate, D-Lactate, [R]-Lactate)	Consumption (import)	22
	Aeromonas hydrophila	L-Rhamnose (Rhamnose, D-Rhamnose)	Consumption (import)	22
	Aeromonas hydrophila	Melibiose	Consumption (import)	22
	Aeromonas hydrophila	Raffinose	Consumption (import)	22
	Aeromonas salmonicida	Cellobiose	Consumption (import)	22
	Aeromonas salmonicida	Citrate	Consumption (import)	22
	Aeromonas salmonicida	D-Arabinose (L-Arabinose, Arabinose, L-Arabinopyranose, L-Arabinofuranose)	Consumption (import)	22
	Aeromonas salmonicida	D-Sorbitol (D-Glucitol, Sorbitol, Glucitol, L-Sorbitol, Sorbitol)	Consumption (import)	22
	Aeromonas salmonicida	Lactose	Consumption (import)	22
	Aeropyrum pernix	D-Glucose (Glucose)	Consumption (import)	23
	Aggregatibacter actinomycetemcomitans	L-Lactate ([S]-Lactate, Lactate, D-Lactate, [R]-Lactate)	Consumption (import)	24
	Agrobacterium tumefaciens	4-Aminobutyrate (GABA)	Consumption (import)	26
	Agrobacterium tumefaciens	CO2	Production (export)	25
	Agrobacterium tumefaciens	D-Glucose (Glucose)	Consumption (import)	25
	Agrobacterium tumefaciens	Ethanol	Production (export)	25
	Agrobacterium tumefaciens	Nitrate (NO3-)	Consumption (import)	619
	Akkermansia muciniphila	Acetate	Production (export)	27
	Akkermansia muciniphila	D-Glucose (Glucose)	Consumption (import)	27
	Akkermansia muciniphila	Ethanol	Production (export)	27
	Akkermansia muciniphila	Mucin (Mucus Glycoprotein)	Macromolecule degradation	27, 28, 29, 30, 31
	Akkermansia muciniphila	N-Acetyl-D-Glucosamine (N-Acetylglucosamine)	Consumption (import)	27
	Akkermansia muciniphila	N-Acetylgalactosamine (N-Acetyl-D-galactosamine)	Consumption (import)	27
	Akkermansia muciniphila	Propanoate (Propionate)	Production (export)	27
	Akkermansia muciniphila	Sulfate (Sulfuric acid, Sulfite)	Production (export)	27
	Alicycliphilus denitrificans	Acetate	Consumption (import)	620
	Alicycliphilus denitrificans	D-Glucose (Glucose)	Consumption (import)	620
	Alicycliphilus denitrificans	L-Lactate ([S]-Lactate, Lactate, D-Lactate, [R]-Lactate)	Consumption (import)	620
	Alicycliphilus denitrificans	Nitrate (NO3-)	Consumption (import)	620
	Alicycliphilus denitrificans	Nitrite (NO2-)	Consumption (import)	620
	Alicycliphilus denitrificans	Propanoate (Propionate)	Consumption (import)	620
	Alistipes finegoldii	Acetate	Production (export)	32, 32(G)
	Alistipes finegoldii	Butyrate	Production (export)	32(G)
	Alistipes finegoldii	Indole	Production (export)	32, 32(G)
	Alistipes finegoldii	Isobutyrate (2-Methylpropanoic acid)	Production (export)	32(G)
	Alistipes finegoldii	Isovalerate (3-Methylbutanoic acid)	Production (export)	32, 32(G)
	Alistipes finegoldii	L-Lactate ([S]-Lactate, Lactate, D-Lactate, [R]-Lactate)	Production (export)	32
	Alistipes finegoldii	Propanoate (Propionate)	Production (export)	32, 32(G)
	Alistipes finegoldii	Succinate	Production (export)	32, 32(G)
	Alistipes indistinctus	Acetate	Production (export)	539, 32(G)
	Alistipes indistinctus	Butyrate	Production (export)	32(G)
	Alistipes indistinctus	Cellobiose	Consumption (import)	539
	Alistipes indistinctus	D-Glucose (Glucose)	Consumption (import)	539
	Alistipes indistinctus	D-Mannose (Mannose)	Consumption (import)	539
	Alistipes indistinctus	D-Xylose (Xylose)	Consumption (import)	539
	Alistipes indistinctus	Indole	Production (export)	32(G)
	Alistipes indistinctus	Isobutyrate (2-Methylpropanoic acid)	Production (export)	539, 32(G)
	Alistipes indistinctus	Isovalerate (3-Methylbutanoic acid)	Production (export)	539, 32(G)
	Alistipes indistinctus	L-Lactate ([S]-Lactate, Lactate, D-Lactate, [R]-Lactate)	Production (export)	32(G)
	Alistipes indistinctus	L-Rhamnose (Rhamnose, D-Rhamnose)	Consumption (import)	539
	Alistipes indistinctus	Lactose	Consumption (import)	539
	Alistipes indistinctus	Maltose	Consumption (import)	539
	Alistipes indistinctus	Nitrate (NO3-)	Consumption (import) (-)	539
	Alistipes indistinctus	Propanoate (Propionate)	Production (export)	32(G)
	Alistipes indistinctus	Raffinose	Consumption (import)	539
	Alistipes indistinctus	Succinate	Production (export)	539, 32(G)
	Alistipes indistinctus	Sucrose	Consumption (import)	539
	Alistipes indistinctus	Trehalose	Consumption (import)	539
	Alistipes obesi	Acetate	Production (export)	32(G)
	Alistipes obesi	Butyrate	Production (export)	32(G)
	Alistipes obesi	Indole	Production (export)	32(G)
	Alistipes obesi	Isobutyrate (2-Methylpropanoic acid)	Production (export)	32(G)
	Alistipes obesi	Isovalerate (3-Methylbutanoic acid)	Production (export)	32(G)
	Alistipes obesi	L-Lactate ([S]-Lactate, Lactate, D-Lactate, [R]-Lactate)	Production (export)	32(G)
	Alistipes obesi	Propanoate (Propionate)	Production (export)	32(G)
	Alistipes obesi	Succinate	Production (export)	32(G)
	Alistipes onderdonkii	Acetate	Production (export)	32(G)
	Alistipes onderdonkii	Butyrate	Production (export)	32(G)
	Alistipes onderdonkii	D-Mannose (Mannose)	Consumption (import)	33
	Alistipes onderdonkii	Indole	Production (export)	33, 32(G)
	Alistipes onderdonkii	Isobutyrate (2-Methylpropanoic acid)	Production (export)	32(G)
	Alistipes onderdonkii	Isovalerate (3-Methylbutanoic acid)	Production (export)	32(G)
	Alistipes onderdonkii	L-Lactate ([S]-Lactate, Lactate, D-Lactate, [R]-Lactate)	Production (export)	32(G)
	Alistipes onderdonkii	Propanoate (Propionate)	Production (export)	32(G)
	Alistipes onderdonkii	Raffinose	Consumption (import)	33
	Alistipes onderdonkii	Succinate	Production (export)	32(G)
	Alistipes putredinis	Acetate	Production (export)	32, 32(G)
	Alistipes putredinis	Butyrate	Production (export)	32(G)
	Alistipes putredinis	H2 (Hydrogen)	Production (export)	32
	Alistipes putredinis	Indole	Production (export)	32, 32(G)
	Alistipes putredinis	Isobutyrate (2-Methylpropanoic acid)	Production (export)	32
	Alistipes putredinis	Isovalerate (3-Methylbutanoic acid)	Production (export)	32, 32(G)
	Alistipes putredinis	L-Lactate ([S]-Lactate, Lactate, D-Lactate, [R]-Lactate)	Production (export)	32(G)
	Alistipes putredinis	Propanoate (Propionate)	Production (export)	32, 32(G)
	Alistipes putredinis	Succinate	Production (export)	32, 32(G)
	Alistipes senegalensis	Acetate	Production (export)	32(G)
	Alistipes senegalensis	Butyrate	Production (export)	32(G)
	Alistipes senegalensis	D-Mannose (Mannose)	Consumption (import)	420
	Alistipes senegalensis	Indole	Production (export)	420, 32(G)
	Alistipes senegalensis	Isobutyrate (2-Methylpropanoic acid)	Production (export)	32(G)
	Alistipes senegalensis	Isovalerate (3-Methylbutanoic acid)	Production (export)	32(G)
	Alistipes senegalensis	L-Lactate ([S]-Lactate, Lactate, D-Lactate, [R]-Lactate)	Production (export)	32(G)
	Alistipes senegalensis	Propanoate (Propionate)	Production (export)	32(G)
	Alistipes senegalensis	Succinate	Production (export)	32(G)
	Alistipes shahii	Acetate	Production (export)	32(G)
	Alistipes shahii	Butyrate	Production (export)	32(G)
	Alistipes shahii	D-Mannose (Mannose)	Consumption (import)	33
	Alistipes shahii	Indole	Production (export)	33, 32(G)
	Alistipes shahii	Isobutyrate (2-Methylpropanoic acid)	Production (export)	32(G)
	Alistipes shahii	Isovalerate (3-Methylbutanoic acid)	Production (export)	32(G)
	Alistipes shahii	L-Lactate ([S]-Lactate, Lactate, D-Lactate, [R]-Lactate)	Production (export)	32(G)
	Alistipes shahii	Propanoate (Propionate)	Production (export)	32(G)
	Alistipes shahii	Raffinose	Consumption (import)	33
	Alistipes shahii	Succinate	Production (export)	33, 32(G)
	Alistipes sp. HGB5	Acetate	Production (export)	32(G)
	Alistipes sp. HGB5	Butyrate	Production (export)	32(G)
	Alistipes sp. HGB5	Indole	Production (export)	32(G)
	Alistipes sp. HGB5	Isobutyrate (2-Methylpropanoic acid)	Production (export)	32(G)
	Alistipes sp. HGB5	Isovalerate (3-Methylbutanoic acid)	Production (export)	32(G)
	Alistipes sp. HGB5	L-Lactate ([S]-Lactate, Lactate, D-Lactate, [R]-Lactate)	Production (export)	32(G)
	Alistipes sp. HGB5	Propanoate (Propionate)	Production (export)	32(G)
	Alistipes sp. HGB5	Succinate	Production (export)	32(G)
	Alloprevotella rava	Acetate	Production (export)	421, 421(G)
	Alloprevotella rava	D-Arabinose (L-Arabinose, Arabinose, L-Arabinopyranose, L-Arabinofuranose)	Consumption (import) (-)	421
	Alloprevotella rava	D-Fructose (Fructose)	Consumption (import)	421
	Alloprevotella rava	D-Glucose (Glucose)	Consumption (import)	421
	Alloprevotella rava	D-Mannitol (Mannitol)	Consumption (import) (-)	421
	Alloprevotella rava	D-Mannose (Mannose)	Consumption (import)	421
	Alloprevotella rava	D-Sorbitol (D-Glucitol, Sorbitol, Glucitol, L-Sorbitol, Sorbitol)	Consumption (import) (-)	421
	Alloprevotella rava	D-Xylose (Xylose)	Consumption (import) (-)	421
	Alloprevotella rava	H2S (HS-)	Production (export) (-)	421
	Alloprevotella rava	Indole	Production (export) (-)	473
	Alloprevotella rava	Isovalerate (3-Methylbutanoic acid)	Production (export)	421
	Alloprevotella rava	L-Arginine (Arginine)	Consumption (import) (-)	421
	Alloprevotella rava	L-Rhamnose (Rhamnose, D-Rhamnose)	Consumption (import) (-)	421
	Alloprevotella rava	Lactose	Consumption (import)	421
	Alloprevotella rava	Maltose	Consumption (import)	421
	Alloprevotella rava	Melibiose	Consumption (import) (-)	421
	Alloprevotella rava	Nitrate (NO3-)	Consumption (import) (-)	421
	Alloprevotella rava	Raffinose	Consumption (import) (-)	421
	Alloprevotella rava	Succinate	Production (export)	421, 421(G)
	Alloprevotella rava	Sucrose	Consumption (import) (-)	421
	Alloprevotella rava	Trehalose	Consumption (import) (-)	421
	Alloprevotella rava	Urea	Consumption (import) (-)	421
	Alloprevotella tannerae	Acetate	Production (export)	421(G)
	Alloprevotella tannerae	Succinate	Production (export)	421(G)
	Aminobacterium colombiense	L-Alanine (D-Alanine, Alanine)	Consumption (import)	34
	Aminobacterium colombiense	L-Aspartate (Aspartate, D-Aspartate)	Consumption (import)	34
	Aminobacterium colombiense	L-Glutamate (L-Glutamic acid, Glutamate, D-Glutamate)	Consumption (import)	34
	Aminobacterium colombiense	L-Isoleucine (Isoleucine)	Consumption (import)	34
	Aminobacterium colombiense	L-Leucine (Leucine)	Consumption (import)	34
	Aminobacterium colombiense	L-Methionine (D-Methionine)	Consumption (import)	34
	Aminobacterium colombiense	L-Valine (Valine, D-Valine)	Consumption (import)	34
	Aminomonas paucivorans	Acetate	Production (export)	422
	Aminomonas paucivorans	Formate	Production (export)	422
	Aminomonas paucivorans	L-Arginine (Arginine)	Consumption (import)	422
	Aminomonas paucivorans	L-Cysteine (Cysteine, D-Cysteine)	Consumption (import)	422
	Aminomonas paucivorans	L-Glutamate (L-Glutamic acid, Glutamate, D-Glutamate)	Consumption (import)	422
	Aminomonas paucivorans	L-Glycine (Glycine)	Consumption (import)	422
	Aminomonas paucivorans	L-Histidine (Histidine)	Consumption (import)	422
	Aminomonas paucivorans	L-Ornithine (Ornithine)	Production (export)	422
	Aminomonas paucivorans	L-Threonine (Threonine)	Consumption (import)	422
	Aminomonas paucivorans	Propanoate (Propionate)	Production (export)	422
	Anaerobutyricum hallii	1,2-propanediol (Propene diol, Propylene glycol, [R]-1,2-propanediol, [R]-propane-1,2-diol, [S]-1,2-propanediol, [S]-propane-1,2-diol)	Consumption (import)	767
	Anaerobutyricum hallii	Acetate	Consumption (import), Production (export)	import:767;export:84
	Anaerobutyricum hallii	Butyrate	Production (export)	37, 38, 39, 41, 42, 43, 44, 45, 46, 84, 766, 767
	Anaerobutyricum hallii	CO2	Production (export)	46
	Anaerobutyricum hallii	D-Fructose (Fructose)	Consumption (import)	84, 767
	Anaerobutyricum hallii	D-Galactose	Consumption (import)	84, 767
	Anaerobutyricum hallii	D-Glucose (Glucose)	Consumption (import)	46, 84, 767
	Anaerobutyricum hallii	D-Mannitol (Mannitol)	Consumption (import)	84, 767
	Anaerobutyricum hallii	D-Mannose (Mannose)	Consumption (import)	84, 767
	Anaerobutyricum hallii	D-Ribose (Ribose)	Consumption (import)	84, 767
	Anaerobutyricum hallii	D-Sorbitol (D-Glucitol, Sorbitol, Glucitol, L-Sorbitol, Sorbitol)	Consumption (import)	84, 767
	Anaerobutyricum hallii	FOS (Fructooligosaccharide)	Consumption (import)	766
	Anaerobutyricum hallii	Formate	Production (export)	84, 767
	Anaerobutyricum hallii	H2 (Hydrogen)	Production (export)	84, 767
	Anaerobutyricum hallii	L-Lactate ([S]-Lactate, Lactate, D-Lactate, [R]-Lactate)	Consumption (import), Production (export)	import:37, 38, 39, 41, 43, 44, 46, 767;export:84
	Anaerobutyricum hallii	Lactose	Consumption (import)	84, 767
	Anaerobutyricum hallii	Maltose	Consumption (import)	84, 767
	Anaerobutyricum hallii	Succinate	Production (export)	84, 767
	Anaerococcus hydrogenalis	Butyrate	Production (export)	35, 35(G)
	Anaerococcus hydrogenalis	D-Fructose (Fructose)	Consumption (import)	35(G)
	Anaerococcus hydrogenalis	D-Glucose (Glucose)	Consumption (import)	35, 35(G)
	Anaerococcus hydrogenalis	D-Mannose (Mannose)	Consumption (import)	35
	Anaerococcus hydrogenalis	Indole	Production (export)	35
	Anaerococcus hydrogenalis	L-Lactate ([S]-Lactate, Lactate, D-Lactate, [R]-Lactate)	Production (export)	35(G)
	Anaerococcus hydrogenalis	Lactose	Consumption (import)	35, 35(G)
	Anaerococcus hydrogenalis	Propanoate (Propionate)	Production (export)	35(G)
	Anaerococcus hydrogenalis	Raffinose	Consumption (import)	35
	Anaerococcus hydrogenalis	Succinate	Production (export)	35(G)
	Anaerococcus hydrogenalis	Sucrose	Consumption (import)	35(G)
	Anaerococcus hydrogenalis	Urea	Consumption (import)	35
	Anaerococcus lactolyticus	Butyrate	Production (export)	35, 35(G)
	Anaerococcus lactolyticus	D-Fructose (Fructose)	Consumption (import)	35(G)
	Anaerococcus lactolyticus	D-Galactose	Consumption (import)	35
	Anaerococcus lactolyticus	D-Glucose (Glucose)	Consumption (import)	35, 35(G)
	Anaerococcus lactolyticus	D-Mannose (Mannose)	Consumption (import)	35
	Anaerococcus lactolyticus	L-Arginine (Arginine)	Consumption (import)	35
	Anaerococcus lactolyticus	L-Lactate ([S]-Lactate, Lactate, D-Lactate, [R]-Lactate)	Production (export)	35(G)
	Anaerococcus lactolyticus	Lactose	Consumption (import)	35, 35(G)
	Anaerococcus lactolyticus	Propanoate (Propionate)	Production (export)	35(G)
	Anaerococcus lactolyticus	Succinate	Production (export)	35(G)
	Anaerococcus lactolyticus	Sucrose	Consumption (import)	35(G)
	Anaerococcus lactolyticus	Urea	Consumption (import)	35
	Anaerococcus obesiensis	Butyrate	Production (export)	35(G)
	Anaerococcus obesiensis	D-Fructose (Fructose)	Consumption (import)	35(G)
	Anaerococcus obesiensis	D-Glucose (Glucose)	Consumption (import)	35(G)
	Anaerococcus obesiensis	L-Lactate ([S]-Lactate, Lactate, D-Lactate, [R]-Lactate)	Production (export)	35(G)
	Anaerococcus obesiensis	Lactose	Consumption (import)	35(G)
	Anaerococcus obesiensis	Propanoate (Propionate)	Production (export)	35(G)
	Anaerococcus obesiensis	Succinate	Production (export)	35(G)
	Anaerococcus obesiensis	Sucrose	Consumption (import)	35(G)
	Anaerococcus prevotii	Butyrate	Production (export)	35, 35(G)
	Anaerococcus prevotii	D-Fructose (Fructose)	Consumption (import)	35(G)
	Anaerococcus prevotii	D-Glucose (Glucose)	Consumption (import)	35, 35(G)
	Anaerococcus prevotii	D-Mannose (Mannose)	Consumption (import)	35
	Anaerococcus prevotii	L-Arginine (Arginine)	Consumption (import)	35
	Anaerococcus prevotii	L-Histidine (Histidine)	Consumption (import)	35
	Anaerococcus prevotii	L-Lactate ([S]-Lactate, Lactate, D-Lactate, [R]-Lactate)	Production (export)	35(G)
	Anaerococcus prevotii	Lactose	Consumption (import)	35, 35(G)
	Anaerococcus prevotii	Propanoate (Propionate)	Production (export)	35(G)
	Anaerococcus prevotii	Raffinose	Consumption (import)	35
	Anaerococcus prevotii	Succinate	Production (export)	35(G)
	Anaerococcus prevotii	Sucrose	Consumption (import)	35(G)
	Anaerococcus prevotii	Urea	Consumption (import)	35
	Anaerococcus tetradius	Butyrate	Production (export)	35, 35(G)
	Anaerococcus tetradius	D-Fructose (Fructose)	Consumption (import)	35(G)
	Anaerococcus tetradius	D-Glucose (Glucose)	Consumption (import)	35, 35(G)
	Anaerococcus tetradius	D-Mannose (Mannose)	Consumption (import)	35
	Anaerococcus tetradius	L-Arginine (Arginine)	Consumption (import)	35
	Anaerococcus tetradius	L-Lactate ([S]-Lactate, Lactate, D-Lactate, [R]-Lactate)	Production (export)	35(G)
	Anaerococcus tetradius	L-Leucine (Leucine)	Consumption (import)	35
	Anaerococcus tetradius	Lactose	Consumption (import)	35(G)
	Anaerococcus tetradius	Propanoate (Propionate)	Production (export)	35(G)
	Anaerococcus tetradius	Succinate	Production (export)	35(G)
	Anaerococcus tetradius	Sucrose	Consumption (import)	35(G)
	Anaerococcus tetradius	Urea	Consumption (import)	35
	Anaerococcus vaginalis	Butyrate	Production (export)	35, 35(G)
	Anaerococcus vaginalis	D-Fructose (Fructose)	Consumption (import)	35(G)
	Anaerococcus vaginalis	D-Glucose (Glucose)	Consumption (import)	35, 35(G)
	Anaerococcus vaginalis	D-Mannose (Mannose)	Consumption (import)	35
	Anaerococcus vaginalis	Indole	Production (export)	35
	Anaerococcus vaginalis	L-Arginine (Arginine)	Consumption (import)	35
	Anaerococcus vaginalis	L-Histidine (Histidine)	Consumption (import)	35
	Anaerococcus vaginalis	L-Lactate ([S]-Lactate, Lactate, D-Lactate, [R]-Lactate)	Production (export)	35(G)
	Anaerococcus vaginalis	L-Leucine (Leucine)	Consumption (import)	35
	Anaerococcus vaginalis	Lactose	Consumption (import)	35(G)
	Anaerococcus vaginalis	Propanoate (Propionate)	Production (export)	35(G)
	Anaerococcus vaginalis	Succinate	Production (export)	35(G)
	Anaerococcus vaginalis	Sucrose	Consumption (import)	35(G)
	Anaerostipes caccae	4-Aminobutyrate (GABA)	Consumption (import)	45
	Anaerostipes caccae	Acetate	Consumption (import), Production (export)	import:36, 37, 38, 41, 46;export:621
	Anaerostipes caccae	Butyrate	Production (export)	36, 37, 38, 39, 40, 41, 43, 44, 45, 46
	Anaerostipes caccae	CO2	Production (export)	36, 46
	Anaerostipes caccae	D-Fructose (Fructose)	Consumption (import)	36
	Anaerostipes caccae	D-Glucose (Glucose)	Consumption (import)	46
	Anaerostipes caccae	FOS (Fructooligosaccharide)	Consumption (import)	42
	Anaerostipes caccae	Formate	Production (export)	41
	Anaerostipes caccae	H2 (Hydrogen)	Production (export)	46
	Anaerostipes caccae	Indole	Production (export) (-)	621
	Anaerostipes caccae	Isobutyrate (2-Methylpropanoic acid)	Production (export)	41
	Anaerostipes caccae	Isovalerate (3-Methylbutanoic acid)	Production (export)	41
	Anaerostipes caccae	L-Lactate ([S]-Lactate, Lactate, D-Lactate, [R]-Lactate)	Consumption (import), Production (export)	import:36, 37, 38, 39, 41, 43, 44, 46;export:621
	Anaerostipes caccae	Nitrate (NO3-)	Consumption (import)	621
	Anaerostipes caccae	Propanoate (Propionate)	Production (export)	41
	Anaerostipes caccae	Succinate	Production (export)	41
	Anaerostipes caccae	XOS (Xylooligosaccharide)	Consumption (import)	42
	Anaerostipes hadrus	Acetate	Consumption (import), Production (export)	import:423;export:424
	Anaerostipes hadrus	Butyrate	Production (export)	423, 424
	Anaerostipes hadrus	Cellobiose	Consumption (import)	424
	Anaerostipes hadrus	D-Arabinose (L-Arabinose, Arabinose, L-Arabinopyranose, L-Arabinofuranose)	Consumption (import)	424
	Anaerostipes hadrus	D-Fructose (Fructose)	Consumption (import)	424
	Anaerostipes hadrus	D-Galactose	Consumption (import)	424
	Anaerostipes hadrus	D-Glucose (Glucose)	Consumption (import)	423, 424
	Anaerostipes hadrus	D-Mannitol (Mannitol)	Consumption (import)	424
	Anaerostipes hadrus	D-Mannose (Mannose)	Consumption (import)	424
	Anaerostipes hadrus	D-Ribose (Ribose)	Consumption (import) (-)	424
	Anaerostipes hadrus	D-Sorbitol (D-Glucitol, Sorbitol, Glucitol, L-Sorbitol, Sorbitol)	Consumption (import)	424
	Anaerostipes hadrus	D-Xylose (Xylose)	Consumption (import)	424
	Anaerostipes hadrus	Erythritol	Consumption (import) (-)	242
	Anaerostipes hadrus	Formate	Production (export)	423, 424
	Anaerostipes hadrus	Fructan (Inulin, Levan)	Macromolecule degradation	424
	Anaerostipes hadrus	Glycerol	Consumption (import) (-)	424
	Anaerostipes hadrus	H2 (Hydrogen)	Production (export)	424
	Anaerostipes hadrus	H2S (HS-)	Production (export) (-)	424
	Anaerostipes hadrus	Hippurate	Consumption (import) (-)	242
	Anaerostipes hadrus	Inositol (myo-Inositol, Inositol 1-phosphate, Myo-inositol phosphate)	Consumption (import)	424
	Anaerostipes hadrus	L-Lactate ([S]-Lactate, Lactate, D-Lactate, [R]-Lactate)	Consumption (import), Production (export)	import:423;export:424
	Anaerostipes hadrus	L-Rhamnose (Rhamnose, D-Rhamnose)	Consumption (import) (-)	424
	Anaerostipes hadrus	L-Sorbose (Sorbose)	Consumption (import)	424
	Anaerostipes hadrus	Lactose	Consumption (import)	424
	Anaerostipes hadrus	Maltose	Consumption (import)	424
	Anaerostipes hadrus	Melibiose	Consumption (import) (-)	424
	Anaerostipes hadrus	NH3 (Ammonia, NH4+, Ammonium)	Production (export)	424
	Anaerostipes hadrus	Nitrate (NO3-)	Consumption (import)	423
	Anaerostipes hadrus	Propanoate (Propionate)	Production (export)	424
	Anaerostipes hadrus	Pyruvate	Production (export)	424
	Anaerostipes hadrus	Raffinose	Consumption (import) (-)	424
	Anaerostipes hadrus	Starch (Amylopectin, Amylose, 1,4-alpha-D-Glucan, Pullulan, Resistant starch, Glycogen)	Macromolecule degradation	424
	Anaerostipes hadrus	Sucrose	Consumption (import)	424
	Anaerostipes hadrus	Trehalose	Consumption (import)	424
	Anaerotruncus colihominis	2-Oxobutyrate (Alpha-ketobutyrate, 2-Oxobutanoate)	Consumption (import)	47
	Anaerotruncus colihominis	Acetate	Production (export)	47
	Anaerotruncus colihominis	Butyrate	Production (export)	47
	Anaerotruncus colihominis	Cellobiose	Consumption (import)	47
	Anaerotruncus colihominis	D-Fructose (Fructose)	Consumption (import)	47
	Anaerotruncus colihominis	D-Galactose	Consumption (import)	47
	Anaerotruncus colihominis	D-Glucose (Glucose)	Consumption (import)	47
	Anaerotruncus colihominis	D-Mannose (Mannose)	Consumption (import)	47
	Anaerotruncus colihominis	D-Turanose	Consumption (import)	47
	Anaerotruncus colihominis	Dextrin (Maltotriose, Maltodextrin, Maltohexaose, Maltotetraose, Maltooligosaccharide)	Consumption (import)	47
	Anaerotruncus colihominis	H2S (HS-)	Production (export)	47
	Anaerotruncus colihominis	Indole	Production (export)	47
	Anaerotruncus colihominis	Inosine	Consumption (import)	47
	Anaerotruncus colihominis	L-Malate ([S]-Malate, L-Malic acid, Malate, D-Malate, [R]-Malate)	Consumption (import)	47
	Anaerotruncus colihominis	L-Serine (Serine, D-Serine)	Consumption (import)	47
	Anaerotruncus colihominis	L-Valine (Valine, D-Valine)	Consumption (import)	47
	Anaerotruncus colihominis	Maltose	Consumption (import)	47
	Anaerotruncus colihominis	N-Acetyl-D-Glucosamine (N-Acetylglucosamine)	Consumption (import)	47
	Anaerotruncus colihominis	N-Acetyl-D-mannosamine	Consumption (import)	47
	Anaerotruncus colihominis	Pyruvate	Consumption (import)	47
	Anaerotruncus colihominis	Thymidine	Consumption (import)	47
	Anaerotruncus colihominis	Trehalose	Consumption (import)	47
	Anaerotruncus colihominis	Uridine	Consumption (import)	47
	Archaeoglobus fulgidus	Acetate	Production (export)	23, 48
	Archaeoglobus fulgidus	Carbon monoxide (CO)	Consumption (import)	48
	Archaeoglobus fulgidus	D-Glucose (Glucose)	Consumption (import)	23
	Atopobium parvulum	Acetate	Production (export)	385(G)
	Atopobium parvulum	Formate	Production (export)	385(G)
	Atopobium parvulum	L-Lactate ([S]-Lactate, Lactate, D-Lactate, [R]-Lactate)	Production (export)	385(G)
	Atopobium rimae	Acetate	Production (export)	385(G)
	Atopobium rimae	Formate	Production (export)	385(G)
	Atopobium rimae	L-Lactate ([S]-Lactate, Lactate, D-Lactate, [R]-Lactate)	Production (export)	385(G)
	Atopobium vaginae	Acetate	Production (export)	385(G)
	Atopobium vaginae	Formate	Production (export)	385(G)
	Atopobium vaginae	L-Lactate ([S]-Lactate, Lactate, D-Lactate, [R]-Lactate)	Production (export)	385(G)
	Azotobacter vinelandii	CO2	Production (export)	25
	Azotobacter vinelandii	D-Glucose (Glucose)	Consumption (import)	25
	Azotobacter vinelandii	Ethanol	Production (export)	25
	Bacillus amyloliquefaciens	CO2	Production (export)	25(G)
	Bacillus amyloliquefaciens	N2	Production (export)	25(G)
	Bacillus amyloliquefaciens	Nitrate (NO3-)	Consumption (import)	25(G)
	Bacillus anthracis	CO2	Production (export)	25(G)
	Bacillus anthracis	N2	Production (export)	25(G)
	Bacillus anthracis	Nitrate (NO3-)	Consumption (import)	25(G)
	Bacillus atrophaeus	CO2	Production (export)	25(G)
	Bacillus atrophaeus	N2	Production (export)	25(G)
	Bacillus atrophaeus	Nitrate (NO3-)	Consumption (import)	25(G)
	Bacillus cellulosilyticus	CO2	Production (export)	25(G)
	Bacillus cellulosilyticus	N2	Production (export)	25(G)
	Bacillus cellulosilyticus	Nitrate (NO3-)	Consumption (import)	25(G)
	Bacillus cereus	CO2	Production (export)	25(G)
	Bacillus cereus	Menaquinone (Vitamin K2)	Production (export)	53
	Bacillus cereus	N2	Production (export)	25(G)
	Bacillus cereus	Nitrate (NO3-)	Consumption (import)	25(G)
	Bacillus clausii	CO2	Production (export)	25(G)
	Bacillus clausii	N2	Production (export)	25(G)
	Bacillus clausii	Nitrate (NO3-)	Consumption (import)	25(G)
	Bacillus coagulans	Biotin (Vitamin B7)	Consumption (import)	759
	Bacillus coagulans	CO2	Production (export)	25(G)
	Bacillus coagulans	D-Fructose (Fructose)	Consumption (import)	707
	Bacillus coagulans	D-Galactose	Consumption (import)	707
	Bacillus coagulans	D-Glucose (Glucose)	Consumption (import)	706
	Bacillus coagulans	N2	Production (export)	25(G)
	Bacillus coagulans	Nitrate (NO3-)	Consumption (import)	25(G)
	Bacillus coagulans	Thiamine (Vitamin B1, Thiamin)	Consumption (import)	759
	Bacillus coahuilensis	CO2	Production (export)	25(G)
	Bacillus coahuilensis	N2	Production (export)	25(G)
	Bacillus coahuilensis	Nitrate (NO3-)	Consumption (import)	25(G)
	Bacillus halodurans	CO2	Production (export)	25(G)
	Bacillus halodurans	N2	Production (export)	25(G)
	Bacillus halodurans	Nitrate (NO3-)	Consumption (import)	25(G)
	Bacillus licheniformis	CO2	Production (export)	25(G)
	Bacillus licheniformis	DNA RNA Polynucleotide	Macromolecule degradation	50
	Bacillus licheniformis	N2	Production (export)	25(G)
	Bacillus licheniformis	Nitrate (NO3-)	Consumption (import)	25(G)
	Bacillus licheniformis	Triglyceride	Macromolecule degradation	49
	Bacillus megaterium	Adenosylcobalamin (Vitamin B12, Cobamide coenzyme, Cob[II]alamin, Vitamin B12r, Cob[I]alamin, Vitamin B12s, Aquacobalamin, Cobalamin [III])	Production (export)	54, 56, 57
	Bacillus megaterium	CO2	Production (export)	55, 25(G)
	Bacillus megaterium	DNA RNA Polynucleotide	Macromolecule degradation	52
	Bacillus megaterium	Menaquinone (Vitamin K2)	Production (export)	53
	Bacillus megaterium	N2	Production (export)	25(G)
	Bacillus megaterium	Nitrate (NO3-)	Consumption (import)	25(G)
	Bacillus megaterium	Shikimate	Consumption (import)	53
	Bacillus megaterium	Triglyceride	Macromolecule degradation	51
	Bacillus mycoides	CO2	Production (export)	25(G)
	Bacillus mycoides	Menaquinone (Vitamin K2)	Production (export)	53
	Bacillus mycoides	N2	Production (export)	25(G)
	Bacillus mycoides	Nitrate (NO3-)	Consumption (import)	25(G)
	Bacillus pseudofirmus	CO2	Production (export)	25(G)
	Bacillus pseudofirmus	N2	Production (export)	25(G)
	Bacillus pseudofirmus	Nitrate (NO3-)	Consumption (import)	25(G)
	Bacillus pseudomycoides	CO2	Production (export)	25(G)
	Bacillus pseudomycoides	N2	Production (export)	25(G)
	Bacillus pseudomycoides	Nitrate (NO3-)	Consumption (import)	25(G)
	Bacillus pumilus	CO2	Production (export)	25(G)
	Bacillus pumilus	Cellulose (Beta-D-glucan)	Macromolecule degradation	2
	Bacillus pumilus	DNA RNA Polynucleotide	Macromolecule degradation	52
	Bacillus pumilus	N2	Production (export)	25(G)
	Bacillus pumilus	Nitrate (NO3-)	Consumption (import)	25(G)
	Bacillus pumilus	Triglyceride	Macromolecule degradation	49, 60
	Bacillus pumilus	Xylan	Macromolecule degradation	58
	Bacillus selenitireducens	CO2	Production (export)	25(G)
	Bacillus selenitireducens	N2	Production (export)	25(G)
	Bacillus selenitireducens	Nitrate (NO3-)	Consumption (import)	25(G)
	Bacillus subtilis	4-Aminobutyrate (GABA)	Consumption (import)	26
	Bacillus subtilis	Acetate	Production (export)	62
	Bacillus subtilis	Acetone	Production (export)	62
	Bacillus subtilis	Adenosylcobalamin (Vitamin B12, Cobamide coenzyme, Cob[II]alamin, Vitamin B12r, Cob[I]alamin, Vitamin B12s, Aquacobalamin, Cobalamin [III])	Consumption (import)	59
	Bacillus subtilis	Biotin (Vitamin B7)	Consumption (import)	65
	Bacillus subtilis	CO2	Production (export)	25(G)
	Bacillus subtilis	DNA RNA Polynucleotide	Macromolecule degradation	70
	Bacillus subtilis	L-Malate ([S]-Malate, L-Malic acid, Malate, D-Malate, [R]-Malate)	Consumption (import)	756
	Bacillus subtilis	L-Phenylalanine (Phenylalanine, D-Phenylalanine)	Consumption (import)	693
	Bacillus subtilis	L-Tryptophan (Tryptophan)	Consumption (import)	65, 693
	Bacillus subtilis	Menaquinone (Vitamin K2)	Production (export)	53, 71
	Bacillus subtilis	N2	Production (export)	25(G)
	Bacillus subtilis	NH3 (Ammonia, NH4+, Ammonium)	Production (export)	67
	Bacillus subtilis	Nitrate (NO3-)	Consumption (import)	67, 25(G)
	Bacillus subtilis	Pyridoxal (Vitamin B6, Pyridoxine, Pyridoxamine, Vitamin B6)	Production (export)	66
	Bacillus subtilis	Riboflavin (Vitamin B2)	Consumption (import), Production (export)	import:65;export:62, 63, 66, 69
	Bacillus subtilis	Succinate	Consumption (import)	756
	Bacillus subtilis	Sucrose	Consumption (import)	68
	Bacillus subtilis	Thiamine (Vitamin B1, Thiamin)	Consumption (import)	65
	Bacillus subtilis	Triglyceride	Macromolecule degradation	49, 64
	Bacillus subtilis	[R,R]-2,3-Butanediol ([R,R]-Butanediol, [S,S]-2,3-Butanediol, [S,S]-Butanediol)	Production (export)	62
	Bacillus thuringiensis	CO2	Production (export)	25(G)
	Bacillus thuringiensis	N2	Production (export)	25(G)
	Bacillus thuringiensis	Nitrate (NO3-)	Consumption (import)	25(G)
	Bacteroides barnesiae	Acetate	Production (export)	46(G), 280(G), 385(G)
	Bacteroides barnesiae	CO2	Production (export)	622(G)
	Bacteroides barnesiae	D-Fructose (Fructose)	Consumption (import)	85(G)
	Bacteroides barnesiae	H2 (Hydrogen)	Production (export)	322(G), 622(G)
	Bacteroides barnesiae	NH3 (Ammonia, NH4+, Ammonium)	Consumption (import)	122(G)
	Bacteroides barnesiae	Propanoate (Propionate)	Production (export)	109(G), 385(G), 622(G)
	Bacteroides barnesiae	Succinate	Production (export)	79(G), 109(G), 280(G), 385(G)
	Bacteroides caccae	Acetate	Production (export)	80, 105, 46(G), 280(G), 385(G)
	Bacteroides caccae	Adenosylcobalamin (Vitamin B12, Cobamide coenzyme, Cob[II]alamin, Vitamin B12r, Cob[I]alamin, Vitamin B12s, Aquacobalamin, Cobalamin [III])	Consumption (import)	97
	Bacteroides caccae	Arabinogalactan	Macromolecule degradation	86, 105
	Bacteroides caccae	CO2	Consumption (import), Production (export)	import:85(G);export:622(G)
	Bacteroides caccae	D-Arabinose (L-Arabinose, Arabinose, L-Arabinopyranose, L-Arabinofuranose)	Consumption (import)	105
	Bacteroides caccae	D-Fructose (Fructose)	Consumption (import)	75, 105, 85(G)
	Bacteroides caccae	D-Glucose (Glucose)	Consumption (import)	81
	Bacteroides caccae	D-Mannose (Mannose)	Consumption (import)	105
	Bacteroides caccae	D-Ribose (Ribose)	Consumption (import)	81
	Bacteroides caccae	D-Xylose (Xylose)	Consumption (import)	81
	Bacteroides caccae	Dextrin (Maltotriose, Maltodextrin, Maltohexaose, Maltotetraose, Maltooligosaccharide)	Consumption (import)	105
	Bacteroides caccae	Formate	Production (export)	623
	Bacteroides caccae	Fructan (Inulin, Levan)	Macromolecule degradation	72, 75, 99, 105
	Bacteroides caccae	Fumarate	Production (export)	623
	Bacteroides caccae	H2 (Hydrogen)	Production (export)	105, 322(G), 622(G)
	Bacteroides caccae	Isovalerate (3-Methylbutanoic acid)	Production (export)	105
	Bacteroides caccae	Lactose	Consumption (import)	105
	Bacteroides caccae	Maltose	Consumption (import)	105
	Bacteroides caccae	Mannan	Macromolecule degradation	76
	Bacteroides caccae	Melibiose	Consumption (import)	81
	Bacteroides caccae	Mucin (Mucus Glycoprotein)	Macromolecule degradation	30, 73, 86, 419
	Bacteroides caccae	N-Acetyl-D-Glucosamine (N-Acetylglucosamine)	Production (export)	105
	Bacteroides caccae	NH3 (Ammonia, NH4+, Ammonium)	Consumption (import)	122(G)
	Bacteroides caccae	Pectin	Macromolecule degradation	74, 623
	Bacteroides caccae	Propanoate (Propionate)	Production (export)	81, 109(G), 385(G), 622(G)
	Bacteroides caccae	Pyruvate	Consumption (import)	105
	Bacteroides caccae	Raffinose	Consumption (import)	81
	Bacteroides caccae	Starch (Amylopectin, Amylose, 1,4-alpha-D-Glucan, Pullulan, Resistant starch, Glycogen)	Macromolecule degradation	81, 105
	Bacteroides caccae	Succinate	Production (export)	80, 105, 79(G), 109(G), 280(G), 385(G)
	Bacteroides caccae	Sucrose	Consumption (import)	81
	Bacteroides caccae	Trehalose	Consumption (import)	81
	Bacteroides cellulosilyticus	Acetate	Production (export)	46(G), 280(G), 385(G)
	Bacteroides cellulosilyticus	CO2	Consumption (import), Production (export)	import:85(G);export:622(G)
	Bacteroides cellulosilyticus	Cellulose (Beta-D-glucan)	Macromolecule degradation	77, 78, 79
	Bacteroides cellulosilyticus	D-Fructose (Fructose)	Consumption (import)	85(G)
	Bacteroides cellulosilyticus	H2 (Hydrogen)	Production (export)	322(G), 622(G)
	Bacteroides cellulosilyticus	Mucin (Mucus Glycoprotein)	Macromolecule degradation	419
	Bacteroides cellulosilyticus	NH3 (Ammonia, NH4+, Ammonium)	Consumption (import)	122(G)
	Bacteroides cellulosilyticus	Propanoate (Propionate)	Production (export)	109(G), 385(G), 622(G)
	Bacteroides cellulosilyticus	Starch (Amylopectin, Amylose, 1,4-alpha-D-Glucan, Pullulan, Resistant starch, Glycogen)	Macromolecule degradation	734
	Bacteroides cellulosilyticus	Succinate	Production (export)	79(G), 109(G), 280(G), 385(G)
	Bacteroides cellulosilyticus	Xylan	Macromolecule degradation	78, 735
	Bacteroides clarus	Acetate	Production (export)	46(G), 280(G), 385(G)
	Bacteroides clarus	CO2	Consumption (import), Production (export)	import:85(G);export:622(G)
	Bacteroides clarus	D-Fructose (Fructose)	Consumption (import)	85(G)
	Bacteroides clarus	H2 (Hydrogen)	Production (export)	322(G), 622(G)
	Bacteroides clarus	NH3 (Ammonia, NH4+, Ammonium)	Consumption (import)	122(G)
	Bacteroides clarus	Propanoate (Propionate)	Production (export)	109(G), 385(G), 622(G)
	Bacteroides clarus	Succinate	Production (export)	79(G), 109(G), 280(G), 385(G)
	Bacteroides coprocola	Acetate	Production (export)	46(G), 280(G), 385(G)
	Bacteroides coprocola	CO2	Consumption (import), Production (export)	import:85(G);export:622(G)
	Bacteroides coprocola	D-Fructose (Fructose)	Consumption (import)	85(G)
	Bacteroides coprocola	H2 (Hydrogen)	Production (export)	322(G), 622(G)
	Bacteroides coprocola	NH3 (Ammonia, NH4+, Ammonium)	Consumption (import)	122(G)
	Bacteroides coprocola	Propanoate (Propionate)	Production (export)	109(G), 385(G), 622(G)
	Bacteroides coprocola	Succinate	Production (export)	79(G), 109(G), 280(G), 385(G)
	Bacteroides coprophilus	Acetate	Production (export)	46(G), 280(G), 385(G)
	Bacteroides coprophilus	CO2	Consumption (import), Production (export)	import:85(G);export:622(G)
	Bacteroides coprophilus	D-Fructose (Fructose)	Consumption (import)	85(G)
	Bacteroides coprophilus	H2 (Hydrogen)	Production (export)	322(G), 622(G)
	Bacteroides coprophilus	NH3 (Ammonia, NH4+, Ammonium)	Consumption (import)	122(G)
	Bacteroides coprophilus	Propanoate (Propionate)	Production (export)	109(G), 385(G), 622(G)
	Bacteroides coprophilus	Succinate	Production (export)	79(G), 109(G), 280(G), 385(G)
	Bacteroides coprosuis	Acetate	Production (export)	425, 46(G), 280(G), 385(G)
	Bacteroides coprosuis	CO2	Consumption (import), Production (export)	import:85(G);export:622(G)
	Bacteroides coprosuis	Chondroitin 4-sulfate (Chondroitin 6-sulfate)	Macromolecule degradation	425
	Bacteroides coprosuis	D-Fructose (Fructose)	Consumption (import)	85(G)
	Bacteroides coprosuis	D-Glucose (Glucose)	Consumption (import)	425
	Bacteroides coprosuis	D-Mannose (Mannose)	Consumption (import)	425
	Bacteroides coprosuis	H2 (Hydrogen)	Production (export)	322(G), 622(G)
	Bacteroides coprosuis	Indole	Production (export) (-)	425
	Bacteroides coprosuis	Maltose	Consumption (import)	425
	Bacteroides coprosuis	NH3 (Ammonia, NH4+, Ammonium)	Consumption (import)	122(G)
	Bacteroides coprosuis	Nitrate (NO3-)	Consumption (import) (-)	425
	Bacteroides coprosuis	Propanoate (Propionate)	Production (export)	425, 109(G), 385(G), 622(G)
	Bacteroides coprosuis	Starch (Amylopectin, Amylose, 1,4-alpha-D-Glucan, Pullulan, Resistant starch, Glycogen)	Macromolecule degradation	425
	Bacteroides coprosuis	Succinate	Production (export)	425, 79(G), 109(G), 280(G), 385(G)
	Bacteroides dorei	Acetate	Production (export)	46(G), 280(G), 385(G)
	Bacteroides dorei	CO2	Consumption (import), Production (export)	import:85(G);export:622(G)
	Bacteroides dorei	D-Arabinose (L-Arabinose, Arabinose, L-Arabinopyranose, L-Arabinofuranose)	Consumption (import)	81
	Bacteroides dorei	D-Fructose (Fructose)	Consumption (import)	85(G)
	Bacteroides dorei	D-Glucose (Glucose)	Consumption (import)	81
	Bacteroides dorei	D-Mannose (Mannose)	Consumption (import)	81
	Bacteroides dorei	D-Xylose (Xylose)	Consumption (import)	81
	Bacteroides dorei	H2 (Hydrogen)	Production (export)	322(G), 622(G)
	Bacteroides dorei	L-Rhamnose (Rhamnose, D-Rhamnose)	Consumption (import)	81
	Bacteroides dorei	Lactose	Consumption (import)	81
	Bacteroides dorei	Maltose	Consumption (import)	81
	Bacteroides dorei	Mucin (Mucus Glycoprotein)	Macromolecule degradation	419
	Bacteroides dorei	NH3 (Ammonia, NH4+, Ammonium)	Consumption (import)	122(G)
	Bacteroides dorei	Propanoate (Propionate)	Production (export)	109(G), 385(G), 622(G)
	Bacteroides dorei	Raffinose	Consumption (import)	81
	Bacteroides dorei	Succinate	Production (export)	79(G), 109(G), 280(G), 385(G)
	Bacteroides dorei	Sucrose	Consumption (import)	81
	Bacteroides dorei	Xylan	Macromolecule degradation	83, 735
	Bacteroides eggerthii	Acetate	Production (export)	80, 46(G), 280(G), 385(G)
	Bacteroides eggerthii	Adenosylcobalamin (Vitamin B12, Cobamide coenzyme, Cob[II]alamin, Vitamin B12r, Cob[I]alamin, Vitamin B12s, Aquacobalamin, Cobalamin [III])	Consumption (import)	85
	Bacteroides eggerthii	CO2	Consumption (import), Production (export)	import:85(G);export:622(G)
	Bacteroides eggerthii	D-Fructose (Fructose)	Consumption (import)	85(G)
	Bacteroides eggerthii	D-Galactose	Consumption (import)	84
	Bacteroides eggerthii	D-Galacturonate	Consumption (import)	86
	Bacteroides eggerthii	D-Glucosamine (Glucosamine)	Consumption (import)	86
	Bacteroides eggerthii	D-Glucuronic acid (D-Glucuronate)	Consumption (import)	86
	Bacteroides eggerthii	H2 (Hydrogen)	Production (export)	322(G), 622(G)
	Bacteroides eggerthii	Mucin (Mucus Glycoprotein)	Macromolecule degradation	86, 419
	Bacteroides eggerthii	NH3 (Ammonia, NH4+, Ammonium)	Consumption (import)	122(G)
	Bacteroides eggerthii	Propanoate (Propionate)	Production (export)	85, 109(G), 385(G), 622(G)
	Bacteroides eggerthii	Starch (Amylopectin, Amylose, 1,4-alpha-D-Glucan, Pullulan, Resistant starch, Glycogen)	Macromolecule degradation	84, 86
	Bacteroides eggerthii	Succinate	Production (export)	80, 79(G), 109(G), 280(G), 385(G)
	Bacteroides eggerthii	Xylan	Macromolecule degradation	86, 87
	Bacteroides faecis	Acetate	Production (export)	46(G), 280(G), 385(G)
	Bacteroides faecis	CO2	Consumption (import), Production (export)	import:85(G);export:622(G)
	Bacteroides faecis	D-Fructose (Fructose)	Consumption (import)	85(G)
	Bacteroides faecis	H2 (Hydrogen)	Production (export)	322(G), 622(G)
	Bacteroides faecis	NH3 (Ammonia, NH4+, Ammonium)	Consumption (import)	122(G)
	Bacteroides faecis	Propanoate (Propionate)	Production (export)	109(G), 385(G), 622(G)
	Bacteroides faecis	Succinate	Production (export)	79(G), 109(G), 280(G), 385(G)
	Bacteroides finegoldii	Acetate	Production (export)	46(G), 280(G), 385(G)
	Bacteroides finegoldii	CO2	Consumption (import), Production (export)	import:85(G);export:622(G)
	Bacteroides finegoldii	Cellobiose	Consumption (import)	81
	Bacteroides finegoldii	D-Arabinose (L-Arabinose, Arabinose, L-Arabinopyranose, L-Arabinofuranose)	Consumption (import)	81
	Bacteroides finegoldii	D-Fructose (Fructose)	Consumption (import)	85(G)
	Bacteroides finegoldii	D-Glucose (Glucose)	Consumption (import)	81
	Bacteroides finegoldii	D-Mannose (Mannose)	Consumption (import)	81
	Bacteroides finegoldii	D-Xylose (Xylose)	Consumption (import)	81
	Bacteroides finegoldii	H2 (Hydrogen)	Production (export)	322(G), 622(G)
	Bacteroides finegoldii	L-Rhamnose (Rhamnose, D-Rhamnose)	Consumption (import)	81
	Bacteroides finegoldii	Lactose	Consumption (import)	81
	Bacteroides finegoldii	Maltose	Consumption (import)	81
	Bacteroides finegoldii	Mucin (Mucus Glycoprotein)	Macromolecule degradation	419
	Bacteroides finegoldii	NH3 (Ammonia, NH4+, Ammonium)	Consumption (import)	122(G)
	Bacteroides finegoldii	Propanoate (Propionate)	Production (export)	109(G), 385(G), 622(G)
	Bacteroides finegoldii	Raffinose	Consumption (import)	81
	Bacteroides finegoldii	Succinate	Production (export)	79(G), 109(G), 280(G), 385(G)
	Bacteroides fluxus	Acetate	Production (export)	46(G), 280(G), 385(G)
	Bacteroides fluxus	CO2	Consumption (import), Production (export)	import:85(G);export:622(G)
	Bacteroides fluxus	D-Fructose (Fructose)	Consumption (import)	85(G)
	Bacteroides fluxus	H2 (Hydrogen)	Production (export)	322(G), 622(G)
	Bacteroides fluxus	NH3 (Ammonia, NH4+, Ammonium)	Consumption (import)	122(G)
	Bacteroides fluxus	Propanoate (Propionate)	Production (export)	109(G), 385(G), 622(G)
	Bacteroides fluxus	Succinate	Production (export)	79(G), 109(G), 280(G), 385(G)
	Bacteroides fragilis	Acetate	Production (export)	85, 46(G), 280(G), 385(G)
	Bacteroides fragilis	Adenosylcobalamin (Vitamin B12, Cobamide coenzyme, Cob[II]alamin, Vitamin B12r, Cob[I]alamin, Vitamin B12s, Aquacobalamin, Cobalamin [III])	Consumption (import)	85, 358
	Bacteroides fragilis	Bicarbonate (HCO3-, H2CO3, Carbonic acid, Carbonate)	Consumption (import)	358
	Bacteroides fragilis	CO2	Consumption (import), Production (export)	import:85, 358, 627, 85(G);export:622(G)
	Bacteroides fragilis	Chenodeoxycholic acid (Chenodeoxycholate)	Consumption (import), Production (export)	import:94, 119;export:92
	Bacteroides fragilis	Cholic acid (Cholate)	Consumption (import), Production (export)	import:94, 119;export:92
	Bacteroides fragilis	D-Fructose (Fructose)	Consumption (import)	75, 85(G)
	Bacteroides fragilis	D-Glucosamine (Glucosamine)	Consumption (import)	86
	Bacteroides fragilis	D-Glucose (Glucose)	Consumption (import)	85, 358
	Bacteroides fragilis	D-Glucuronic acid (D-Glucuronate)	Consumption (import)	86
	Bacteroides fragilis	Deoxycholic acid	Production (export)	92, 119
	Bacteroides fragilis	Dextrin (Maltotriose, Maltodextrin, Maltohexaose, Maltotetraose, Maltooligosaccharide)	Consumption (import)	626
	Bacteroides fragilis	Dimethylamine	Production (export)	98
	Bacteroides fragilis	FOS (Fructooligosaccharide)	Consumption (import)	75
	Bacteroides fragilis	Fructan (Inulin, Levan)	Macromolecule degradation	75, 99
	Bacteroides fragilis	Glycochenodeoxycholate	Consumption (import)	92
	Bacteroides fragilis	Glycocholate	Consumption (import)	92
	Bacteroides fragilis	Glycodeoxycholate	Consumption (import)	92
	Bacteroides fragilis	H2 (Hydrogen)	Production (export)	322(G), 622(G)
	Bacteroides fragilis	L-Cysteine (Cysteine, D-Cysteine)	Consumption (import)	85, 358
	Bacteroides fragilis	L-Fucose	Consumption (import)	86
	Bacteroides fragilis	L-Lactate ([S]-Lactate, Lactate, D-Lactate, [R]-Lactate)	Consumption (import), Production (export)	import:85;export:85
	Bacteroides fragilis	L-Methionine (D-Methionine)	Consumption (import)	85, 358
	Bacteroides fragilis	Lithocholic acid	Production (export)	119
	Bacteroides fragilis	Menaquinone (Vitamin K2)	Production (export)	53
	Bacteroides fragilis	Mucin (Mucus Glycoprotein)	Macromolecule degradation	27, 29, 72, 73, 89, 91, 419, 625
	Bacteroides fragilis	NH3 (Ammonia, NH4+, Ammonium)	Consumption (import), Production (export)	import:85, 358, 122(G);export:90, 211
	Bacteroides fragilis	Pectin	Macromolecule degradation	86
	Bacteroides fragilis	Polypeptide	Macromolecule degradation	88, 90, 119
	Bacteroides fragilis	Propanoate (Propionate)	Production (export)	85, 90, 93, 109(G), 385(G), 622(G)
	Bacteroides fragilis	Putrescine	Production (export)	98
	Bacteroides fragilis	Raffinose	Consumption (import)	123
	Bacteroides fragilis	Starch (Amylopectin, Amylose, 1,4-alpha-D-Glucan, Pullulan, Resistant starch, Glycogen)	Macromolecule degradation	85, 86
	Bacteroides fragilis	Succinate	Production (export)	85, 79(G), 109(G), 280(G), 385(G)
	Bacteroides fragilis	Taurochenodeoxycholate	Consumption (import)	92
	Bacteroides fragilis	Taurocholate	Consumption (import)	92
	Bacteroides fragilis	Taurodeoxycholate	Consumption (import)	92
	Bacteroides fragilis	Valerate (Pentanoic acid, Pentanoate)	Production (export)	90
	Bacteroides fragilis	XOS (Xylooligosaccharide)	Consumption (import)	624
	Bacteroides gallinarum	Acetate	Production (export)	46(G), 280(G), 385(G)
	Bacteroides gallinarum	CO2	Consumption (import), Production (export)	import:85(G);export:622(G)
	Bacteroides gallinarum	D-Fructose (Fructose)	Consumption (import)	85(G)
	Bacteroides gallinarum	H2 (Hydrogen)	Production (export)	322(G), 622(G)
	Bacteroides gallinarum	NH3 (Ammonia, NH4+, Ammonium)	Consumption (import)	122(G)
	Bacteroides gallinarum	Propanoate (Propionate)	Production (export)	109(G), 385(G), 622(G)
	Bacteroides gallinarum	Succinate	Production (export)	79(G), 109(G), 280(G), 385(G)
	Bacteroides helcogenes	Acetate	Production (export)	46(G), 280(G), 385(G)
	Bacteroides helcogenes	CO2	Consumption (import), Production (export)	import:85(G);export:622(G)
	Bacteroides helcogenes	D-Fructose (Fructose)	Consumption (import)	85(G)
	Bacteroides helcogenes	H2 (Hydrogen)	Production (export)	322(G), 622(G)
	Bacteroides helcogenes	NH3 (Ammonia, NH4+, Ammonium)	Consumption (import)	122(G)
	Bacteroides helcogenes	Propanoate (Propionate)	Production (export)	109(G), 385(G), 622(G)
	Bacteroides helcogenes	Succinate	Production (export)	79(G), 109(G), 280(G), 385(G)
	Bacteroides intestinalis	7-Oxodeoxycholic acid	Production (export)	94
	Bacteroides intestinalis	7-Oxolithocholic acid	Production (export)	94
	Bacteroides intestinalis	Acetate	Production (export)	46(G), 280(G), 385(G)
	Bacteroides intestinalis	CO2	Consumption (import), Production (export)	import:85(G);export:622(G)
	Bacteroides intestinalis	Cellobiose	Consumption (import)	81
	Bacteroides intestinalis	Chenodeoxycholic acid (Chenodeoxycholate)	Consumption (import)	94
	Bacteroides intestinalis	Cholic acid (Cholate)	Consumption (import)	94
	Bacteroides intestinalis	D-Arabinose (L-Arabinose, Arabinose, L-Arabinopyranose, L-Arabinofuranose)	Consumption (import)	81
	Bacteroides intestinalis	D-Fructose (Fructose)	Consumption (import)	85(G)
	Bacteroides intestinalis	D-Glucose (Glucose)	Consumption (import)	81
	Bacteroides intestinalis	D-Mannose (Mannose)	Consumption (import)	81
	Bacteroides intestinalis	D-Xylose (Xylose)	Consumption (import)	81
	Bacteroides intestinalis	Fumarate	Production (export)	95
	Bacteroides intestinalis	H2 (Hydrogen)	Production (export)	322(G), 622(G)
	Bacteroides intestinalis	Lactose	Consumption (import)	81
	Bacteroides intestinalis	Maltose	Consumption (import)	81
	Bacteroides intestinalis	Mucin (Mucus Glycoprotein)	Macromolecule degradation	419
	Bacteroides intestinalis	NH3 (Ammonia, NH4+, Ammonium)	Consumption (import)	122(G)
	Bacteroides intestinalis	Propanoate (Propionate)	Production (export)	95, 109(G), 385(G), 622(G)
	Bacteroides intestinalis	Raffinose	Consumption (import)	81
	Bacteroides intestinalis	Succinate	Production (export)	79(G), 109(G), 280(G), 385(G)
	Bacteroides intestinalis	Sucrose	Consumption (import)	81
	Bacteroides intestinalis	Xylan	Macromolecule degradation	83, 735
	Bacteroides massiliensis	Acetate	Production (export)	46(G), 280(G), 385(G)
	Bacteroides massiliensis	CO2	Consumption (import), Production (export)	import:85(G);export:622(G)
	Bacteroides massiliensis	Cellobiose	Consumption (import) (-)	426
	Bacteroides massiliensis	D-Arabinose (L-Arabinose, Arabinose, L-Arabinopyranose, L-Arabinofuranose)	Consumption (import) (-)	426
	Bacteroides massiliensis	D-Fructose (Fructose)	Consumption (import)	426, 85(G)
	Bacteroides massiliensis	D-Galactose	Consumption (import)	426
	Bacteroides massiliensis	D-Gluconate (D-Gluconic acid, Gluconate)	Consumption (import) (-)	426
	Bacteroides massiliensis	D-Glucose (Glucose)	Consumption (import)	426
	Bacteroides massiliensis	D-Mannitol (Mannitol)	Consumption (import) (-)	426
	Bacteroides massiliensis	D-Mannose (Mannose)	Consumption (import)	426
	Bacteroides massiliensis	D-Ribose (Ribose)	Consumption (import) (-)	426
	Bacteroides massiliensis	D-Xylose (Xylose)	Consumption (import) (-)	426
	Bacteroides massiliensis	Erythritol	Consumption (import) (-)	426
	Bacteroides massiliensis	Fructan (Inulin, Levan)	Macromolecule degradation (-)	426
	Bacteroides massiliensis	Glycerol	Consumption (import) (-)	426
	Bacteroides massiliensis	H2 (Hydrogen)	Production (export)	322(G), 622(G)
	Bacteroides massiliensis	Indole	Production (export) (-)	426
	Bacteroides massiliensis	Inositol (myo-Inositol, Inositol 1-phosphate, Myo-inositol phosphate)	Consumption (import) (-)	426
	Bacteroides massiliensis	L-Fucose	Consumption (import) (-)	426
	Bacteroides massiliensis	L-Rhamnose (Rhamnose, D-Rhamnose)	Consumption (import) (-)	426
	Bacteroides massiliensis	L-Sorbose (Sorbose)	Consumption (import) (-)	426
	Bacteroides massiliensis	Lactose	Consumption (import)	426
	Bacteroides massiliensis	Maltose	Consumption (import)	426
	Bacteroides massiliensis	Melibiose	Consumption (import)	426
	Bacteroides massiliensis	NH3 (Ammonia, NH4+, Ammonium)	Consumption (import)	122(G)
	Bacteroides massiliensis	Propanoate (Propionate)	Production (export)	109(G), 385(G), 622(G)
	Bacteroides massiliensis	Raffinose	Consumption (import)	426
	Bacteroides massiliensis	Starch (Amylopectin, Amylose, 1,4-alpha-D-Glucan, Pullulan, Resistant starch, Glycogen)	Macromolecule degradation	426
	Bacteroides massiliensis	Succinate	Production (export)	79(G), 109(G), 280(G), 385(G)
	Bacteroides massiliensis	Sucrose	Consumption (import)	426
	Bacteroides massiliensis	Trehalose	Consumption (import) (-)	426
	Bacteroides massiliensis	Xylitol	Consumption (import) (-)	426
	Bacteroides nordii	Acetate	Production (export)	427, 46(G), 280(G), 385(G)
	Bacteroides nordii	CO2	Consumption (import), Production (export)	import:85(G);export:622(G)
	Bacteroides nordii	Cellobiose	Consumption (import)	427
	Bacteroides nordii	D-Arabinose (L-Arabinose, Arabinose, L-Arabinopyranose, L-Arabinofuranose)	Consumption (import) (-)	427
	Bacteroides nordii	D-Fructose (Fructose)	Consumption (import)	85(G)
	Bacteroides nordii	D-Glucose (Glucose)	Consumption (import)	427
	Bacteroides nordii	D-Mannose (Mannose)	Consumption (import)	427
	Bacteroides nordii	D-Xylose (Xylose)	Consumption (import)	427
	Bacteroides nordii	Formate	Production (export)	427
	Bacteroides nordii	H2 (Hydrogen)	Production (export)	322(G), 622(G)
	Bacteroides nordii	Indole	Production (export)	427
	Bacteroides nordii	Isovalerate (3-Methylbutanoic acid)	Production (export)	427
	Bacteroides nordii	L-Rhamnose (Rhamnose, D-Rhamnose)	Consumption (import)	427
	Bacteroides nordii	NH3 (Ammonia, NH4+, Ammonium)	Consumption (import)	122(G)
	Bacteroides nordii	Propanoate (Propionate)	Production (export)	427, 109(G), 385(G), 622(G)
	Bacteroides nordii	Raffinose	Consumption (import)	427
	Bacteroides nordii	Succinate	Production (export)	79(G), 109(G), 280(G), 385(G)
	Bacteroides nordii	Sucrose	Consumption (import)	427
	Bacteroides nordii	Trehalose	Consumption (import) (-)	427
	Bacteroides nordii	Xylan	Macromolecule degradation (-)	427
	Bacteroides oleiciplenus	Acetate	Production (export)	46(G), 280(G), 385(G)
	Bacteroides oleiciplenus	CO2	Consumption (import), Production (export)	import:85(G);export:622(G)
	Bacteroides oleiciplenus	D-Fructose (Fructose)	Consumption (import)	85(G)
	Bacteroides oleiciplenus	H2 (Hydrogen)	Production (export)	322(G), 622(G)
	Bacteroides oleiciplenus	NH3 (Ammonia, NH4+, Ammonium)	Consumption (import)	122(G)
	Bacteroides oleiciplenus	Propanoate (Propionate)	Production (export)	109(G), 385(G), 622(G)
	Bacteroides oleiciplenus	Succinate	Production (export)	79(G), 109(G), 280(G), 385(G)
	Bacteroides ovatus	Acetate	Production (export)	80, 46(G), 280(G), 385(G)
	Bacteroides ovatus	Adenosylcobalamin (Vitamin B12, Cobamide coenzyme, Cob[II]alamin, Vitamin B12r, Cob[I]alamin, Vitamin B12s, Aquacobalamin, Cobalamin [III])	Consumption (import)	97
	Bacteroides ovatus	Arabinogalactan	Macromolecule degradation	86
	Bacteroides ovatus	Butylamine	Production (export)	98
	Bacteroides ovatus	CO2	Consumption (import), Production (export)	import:85(G);export:622(G)
	Bacteroides ovatus	Cellobiose	Consumption (import)	81
	Bacteroides ovatus	Chondroitin 4-sulfate (Chondroitin 6-sulfate)	Macromolecule degradation	96
	Bacteroides ovatus	D-Arabinose (L-Arabinose, Arabinose, L-Arabinopyranose, L-Arabinofuranose)	Consumption (import)	81
	Bacteroides ovatus	D-Fructose (Fructose)	Consumption (import)	96, 85(G)
	Bacteroides ovatus	D-Galactose	Consumption (import)	96
	Bacteroides ovatus	D-Galacturonate	Consumption (import)	96
	Bacteroides ovatus	D-Glucosamine (Glucosamine)	Consumption (import)	96
	Bacteroides ovatus	D-Glucose (Glucose)	Consumption (import)	81
	Bacteroides ovatus	D-Glucuronic acid (D-Glucuronate)	Consumption (import)	96
	Bacteroides ovatus	D-Mannose (Mannose)	Consumption (import)	81
	Bacteroides ovatus	D-Ribose (Ribose)	Consumption (import)	81
	Bacteroides ovatus	D-Xylose (Xylose)	Consumption (import)	81
	Bacteroides ovatus	Dimethylamine	Production (export)	98
	Bacteroides ovatus	FOS (Fructooligosaccharide)	Consumption (import)	101
	Bacteroides ovatus	Fructan (Inulin, Levan)	Macromolecule degradation	75, 99
	Bacteroides ovatus	Galactan	Macromolecule degradation	96
	Bacteroides ovatus	H2 (Hydrogen)	Production (export)	322(G), 622(G)
	Bacteroides ovatus	Hemicellulose, not specified	Macromolecule degradation	72, 78, 96, 716
	Bacteroides ovatus	Hyaluronan (Hyaluronate, Hyaluronic acid)	Macromolecule degradation	96
	Bacteroides ovatus	Indole	Production (export)	100
	Bacteroides ovatus	Isovalerate (3-Methylbutanoic acid)	Production (export)	102
	Bacteroides ovatus	L-Fucose	Consumption (import)	96
	Bacteroides ovatus	L-Lactate ([S]-Lactate, Lactate, D-Lactate, [R]-Lactate)	Production (export)	103
	Bacteroides ovatus	L-Rhamnose (Rhamnose, D-Rhamnose)	Consumption (import)	81
	Bacteroides ovatus	Mannan	Macromolecule degradation	76, 78
	Bacteroides ovatus	Menaquinone (Vitamin K2)	Production (export)	104
	Bacteroides ovatus	Mucin (Mucus Glycoprotein)	Macromolecule degradation	86, 419
	Bacteroides ovatus	N-Acetyl-D-Glucosamine (N-Acetylglucosamine)	Consumption (import)	96
	Bacteroides ovatus	N-Acetylgalactosamine (N-Acetyl-D-galactosamine)	Consumption (import)	96
	Bacteroides ovatus	NH3 (Ammonia, NH4+, Ammonium)	Consumption (import), Production (export)	import:122(G);export:211
	Bacteroides ovatus	Pectin	Macromolecule degradation	86
	Bacteroides ovatus	Phenylethylamine	Production (export)	98
	Bacteroides ovatus	Propanoate (Propionate)	Production (export)	81, 109(G), 385(G), 622(G)
	Bacteroides ovatus	Putrescine	Production (export)	98
	Bacteroides ovatus	Starch (Amylopectin, Amylose, 1,4-alpha-D-Glucan, Pullulan, Resistant starch, Glycogen)	Macromolecule degradation	79, 85, 86
	Bacteroides ovatus	Succinate	Production (export)	80, 79(G), 109(G), 280(G), 385(G)
	Bacteroides ovatus	Trehalose	Consumption (import)	120
	Bacteroides ovatus	Tyramine	Production (export)	98
	Bacteroides ovatus	Xylan	Macromolecule degradation	72, 78, 79, 86, 96, 99
	Bacteroides pectinophilus	Acetate	Production (export)	761
	Bacteroides pectinophilus	D-Fructose (Fructose)	Consumption (import)	761
	Bacteroides pectinophilus	D-Glucuronic acid (D-Glucuronate)	Consumption (import)	761
	Bacteroides pectinophilus	Ethanol	Production (export)	761
	Bacteroides pectinophilus	Formate	Production (export)	761
	Bacteroides pectinophilus	L-Lactate ([S]-Lactate, Lactate, D-Lactate, [R]-Lactate)	Production (export)	761
	Bacteroides pectinophilus	Polypeptide	Macromolecule degradation	761
	Bacteroides plebeius	Acetate	Production (export)	46(G), 280(G), 385(G)
	Bacteroides plebeius	CO2	Consumption (import), Production (export)	import:85(G);export:622(G)
	Bacteroides plebeius	D-Fructose (Fructose)	Consumption (import)	85(G)
	Bacteroides plebeius	H2 (Hydrogen)	Production (export)	322(G), 622(G)
	Bacteroides plebeius	NH3 (Ammonia, NH4+, Ammonium)	Consumption (import)	122(G)
	Bacteroides plebeius	Propanoate (Propionate)	Production (export)	109(G), 385(G), 622(G)
	Bacteroides plebeius	Succinate	Production (export)	81, 79(G), 109(G), 280(G), 385(G)
	Bacteroides propionicifaciens	Acetate	Production (export)	46(G), 280(G), 385(G)
	Bacteroides propionicifaciens	CO2	Consumption (import), Production (export)	import:85(G);export:622(G)
	Bacteroides propionicifaciens	D-Fructose (Fructose)	Consumption (import)	85(G)
	Bacteroides propionicifaciens	H2 (Hydrogen)	Production (export)	322(G), 622(G)
	Bacteroides propionicifaciens	NH3 (Ammonia, NH4+, Ammonium)	Consumption (import)	122(G)
	Bacteroides propionicifaciens	Propanoate (Propionate)	Production (export)	109(G), 385(G), 622(G)
	Bacteroides propionicifaciens	Succinate	Production (export)	79(G), 109(G), 280(G), 385(G)
	Bacteroides pyogenes	Acetate	Production (export)	428, 429, 46(G), 280(G), 385(G)
	Bacteroides pyogenes	CO2	Consumption (import), Production (export)	import:85(G);export:622(G)
	Bacteroides pyogenes	Cellobiose	Consumption (import)	429
	Bacteroides pyogenes	D-Arabinose (L-Arabinose, Arabinose, L-Arabinopyranose, L-Arabinofuranose)	Consumption (import)	429
	Bacteroides pyogenes	D-Fructose (Fructose)	Consumption (import)	429, 85(G)
	Bacteroides pyogenes	D-Galactose	Consumption (import)	429
	Bacteroides pyogenes	D-Glucose (Glucose)	Consumption (import)	428, 429
	Bacteroides pyogenes	D-Mannitol (Mannitol)	Consumption (import) (-)	429
	Bacteroides pyogenes	D-Mannose (Mannose)	Consumption (import)	429
	Bacteroides pyogenes	D-Sorbitol (D-Glucitol, Sorbitol, Glucitol, L-Sorbitol, Sorbitol)	Consumption (import)	429
	Bacteroides pyogenes	D-Xylose (Xylose)	Consumption (import)	429
	Bacteroides pyogenes	Erythritol	Consumption (import) (-)	429
	Bacteroides pyogenes	Fructan (Inulin, Levan)	Macromolecule degradation	429
	Bacteroides pyogenes	Glycerol	Consumption (import)	429
	Bacteroides pyogenes	H2 (Hydrogen)	Production (export)	322(G), 622(G)
	Bacteroides pyogenes	H2S (HS-)	Production (export)	429
	Bacteroides pyogenes	Indole	Production (export) (-)	429
	Bacteroides pyogenes	Inositol (myo-Inositol, Inositol 1-phosphate, Myo-inositol phosphate)	Consumption (import) (-)	429
	Bacteroides pyogenes	Isobutyrate (2-Methylpropanoic acid)	Production (export)	428, 429
	Bacteroides pyogenes	Isovalerate (3-Methylbutanoic acid)	Production (export)	428
	Bacteroides pyogenes	L-Lactate ([S]-Lactate, Lactate, D-Lactate, [R]-Lactate)	Consumption (import)	429
	Bacteroides pyogenes	L-Rhamnose (Rhamnose, D-Rhamnose)	Consumption (import) (-)	429
	Bacteroides pyogenes	L-Threonine (Threonine)	Consumption (import)	429
	Bacteroides pyogenes	Lactose	Consumption (import)	429
	Bacteroides pyogenes	Maltose	Consumption (import)	429
	Bacteroides pyogenes	Melibiose	Consumption (import)	429
	Bacteroides pyogenes	NH3 (Ammonia, NH4+, Ammonium)	Consumption (import), Production (export)	import:122(G);export:429
	Bacteroides pyogenes	Nitrate (NO3-)	Consumption (import) (-)	429
	Bacteroides pyogenes	Phenylacetate	Production (export)	428
	Bacteroides pyogenes	Propanoate (Propionate)	Production (export)	428, 429, 109(G), 385(G), 622(G)
	Bacteroides pyogenes	Raffinose	Consumption (import)	429
	Bacteroides pyogenes	Ribitol (Adonitol)	Consumption (import) (-)	429
	Bacteroides pyogenes	Starch (Amylopectin, Amylose, 1,4-alpha-D-Glucan, Pullulan, Resistant starch, Glycogen)	Macromolecule degradation	428, 429
	Bacteroides pyogenes	Succinate	Production (export)	428, 429, 79(G), 109(G), 280(G), 385(G)
	Bacteroides pyogenes	Sucrose	Consumption (import)	429
	Bacteroides pyogenes	Trehalose	Consumption (import) (-)	429
	Bacteroides pyogenes	Xylan	Macromolecule degradation	429
	Bacteroides salanitronis	Acetate	Production (export)	46(G), 280(G), 385(G)
	Bacteroides salanitronis	CO2	Consumption (import), Production (export)	import:85(G);export:622(G)
	Bacteroides salanitronis	D-Fructose (Fructose)	Consumption (import)	85(G)
	Bacteroides salanitronis	H2 (Hydrogen)	Production (export)	322(G), 622(G)
	Bacteroides salanitronis	NH3 (Ammonia, NH4+, Ammonium)	Consumption (import)	122(G)
	Bacteroides salanitronis	Propanoate (Propionate)	Production (export)	109(G), 385(G), 622(G)
	Bacteroides salanitronis	Succinate	Production (export)	79(G), 109(G), 280(G), 385(G)
	Bacteroides salyersiae	Acetate	Production (export)	46(G), 280(G), 385(G)
	Bacteroides salyersiae	CO2	Consumption (import), Production (export)	import:85(G);export:622(G)
	Bacteroides salyersiae	D-Fructose (Fructose)	Consumption (import)	85(G)
	Bacteroides salyersiae	H2 (Hydrogen)	Production (export)	322(G), 622(G)
	Bacteroides salyersiae	Mannan	Macromolecule degradation	76
	Bacteroides salyersiae	NH3 (Ammonia, NH4+, Ammonium)	Consumption (import)	122(G)
	Bacteroides salyersiae	Propanoate (Propionate)	Production (export)	109(G), 385(G), 622(G)
	Bacteroides salyersiae	Succinate	Production (export)	79(G), 109(G), 280(G), 385(G)
	Bacteroides sp. 2_1_33B	Acetate	Production (export)	46(G), 280(G), 385(G)
	Bacteroides sp. 2_1_33B	CO2	Consumption (import), Production (export)	import:85(G);export:622(G)
	Bacteroides sp. 2_1_33B	D-Fructose (Fructose)	Consumption (import)	85(G)
	Bacteroides sp. 2_1_33B	H2 (Hydrogen)	Production (export)	322(G), 622(G)
	Bacteroides sp. 2_1_33B	NH3 (Ammonia, NH4+, Ammonium)	Consumption (import)	122(G)
	Bacteroides sp. 2_1_33B	Propanoate (Propionate)	Production (export)	109(G), 385(G), 622(G)
	Bacteroides sp. 2_1_33B	Succinate	Production (export)	79(G), 109(G), 280(G), 385(G)
	Bacteroides stercoris	Acetate	Production (export)	80, 105, 46(G), 280(G), 385(G)
	Bacteroides stercoris	CO2	Consumption (import), Production (export)	import:85(G);export:622(G)
	Bacteroides stercoris	D-Fructose (Fructose)	Consumption (import)	85(G)
	Bacteroides stercoris	Dextrin (Maltotriose, Maltodextrin, Maltohexaose, Maltotetraose, Maltooligosaccharide)	Consumption (import)	105
	Bacteroides stercoris	Formate	Production (export)	81, 105
	Bacteroides stercoris	Fructan (Inulin, Levan)	Macromolecule degradation	105
	Bacteroides stercoris	H2 (Hydrogen)	Production (export)	322(G), 622(G)
	Bacteroides stercoris	Indole	Production (export)	105
	Bacteroides stercoris	L-Rhamnose (Rhamnose, D-Rhamnose)	Consumption (import)	105
	Bacteroides stercoris	Mucin (Mucus Glycoprotein)	Macromolecule degradation	86, 419
	Bacteroides stercoris	NH3 (Ammonia, NH4+, Ammonium)	Consumption (import)	122(G)
	Bacteroides stercoris	Propanoate (Propionate)	Production (export)	105, 109(G), 385(G), 622(G)
	Bacteroides stercoris	Raffinose	Consumption (import)	105
	Bacteroides stercoris	Starch (Amylopectin, Amylose, 1,4-alpha-D-Glucan, Pullulan, Resistant starch, Glycogen)	Macromolecule degradation	86, 105
	Bacteroides stercoris	Succinate	Production (export)	81, 79(G), 109(G), 280(G), 385(G)
	Bacteroides stercoris	Xylan	Macromolecule degradation	86, 105
	Bacteroides thetaiotaomicron	1,2-Ethanediol (Ethylene glycol)	Production (export)	61
	Bacteroides thetaiotaomicron	1,2-propanediol (Propene diol, Propylene glycol, [R]-1,2-propanediol, [R]-propane-1,2-diol, [S]-1,2-propanediol, [S]-propane-1,2-diol)	Production (export)	61
	Bacteroides thetaiotaomicron	Acetate	Production (export)	61, 80, 106, 111, 122, 46(G), 280(G), 385(G)
	Bacteroides thetaiotaomicron	Adenosylcobalamin (Vitamin B12, Cobamide coenzyme, Cob[II]alamin, Vitamin B12r, Cob[I]alamin, Vitamin B12s, Aquacobalamin, Cobalamin [III])	Consumption (import)	85, 97, 121
	Bacteroides thetaiotaomicron	Arabinan	Macromolecule degradation	61, 72, 116
	Bacteroides thetaiotaomicron	Arabinogalactan	Macromolecule degradation	72, 86
	Bacteroides thetaiotaomicron	Butylamine	Production (export)	98
	Bacteroides thetaiotaomicron	CO2	Consumption (import), Production (export)	import:122, 627, 85(G);export:61, 106, 622(G)
	Bacteroides thetaiotaomicron	Cellobiose	Consumption (import)	61
	Bacteroides thetaiotaomicron	Chenodeoxycholic acid (Chenodeoxycholate)	Consumption (import)	119
	Bacteroides thetaiotaomicron	Cholic acid (Cholate)	Consumption (import)	94, 119
	Bacteroides thetaiotaomicron	Chondroitin 4-sulfate (Chondroitin 6-sulfate)	Macromolecule degradation	61, 72, 79, 96, 107, 109, 119
	Bacteroides thetaiotaomicron	D-Arabinose (L-Arabinose, Arabinose, L-Arabinopyranose, L-Arabinofuranose)	Consumption (import)	61, 96, 116, 118
	Bacteroides thetaiotaomicron	D-Fructose (Fructose)	Consumption (import)	61, 75, 96, 109, 85(G)
	Bacteroides thetaiotaomicron	D-Galactose	Consumption (import)	61, 96, 113, 118
	Bacteroides thetaiotaomicron	D-Galacturonate	Consumption (import)	61, 86, 96
	Bacteroides thetaiotaomicron	D-Glucosamine (Glucosamine)	Consumption (import)	86, 96
	Bacteroides thetaiotaomicron	D-Glucose (Glucose)	Consumption (import)	61, 85, 96, 118
	Bacteroides thetaiotaomicron	D-Glucuronic acid (D-Glucuronate)	Consumption (import)	86, 96
	Bacteroides thetaiotaomicron	D-Lyxose (L-Lyxose)	Consumption (import)	113
	Bacteroides thetaiotaomicron	D-Mannose (Mannose)	Consumption (import)	61, 85, 96, 118
	Bacteroides thetaiotaomicron	D-Psicose	Consumption (import)	108
	Bacteroides thetaiotaomicron	D-Ribose (Ribose)	Consumption (import)	96
	Bacteroides thetaiotaomicron	D-Xylose (Xylose)	Consumption (import)	96, 118
	Bacteroides thetaiotaomicron	Deoxycholic acid	Production (export)	119
	Bacteroides thetaiotaomicron	Dextrin (Maltotriose, Maltodextrin, Maltohexaose, Maltotetraose, Maltooligosaccharide)	Consumption (import)	61, 113
	Bacteroides thetaiotaomicron	Dimethylamine	Production (export)	98
	Bacteroides thetaiotaomicron	Ethanol	Production (export)	61
	Bacteroides thetaiotaomicron	FOS (Fructooligosaccharide)	Consumption (import)	42, 75, 96, 101
	Bacteroides thetaiotaomicron	Formate	Production (export)	61, 106, 111
	Bacteroides thetaiotaomicron	Fructan (Inulin, Levan)	Macromolecule degradation	96, 111, 112
	Bacteroides thetaiotaomicron	Galactan	Macromolecule degradation	72
	Bacteroides thetaiotaomicron	H2 (Hydrogen)	Production (export)	61, 322(G), 622(G)
	Bacteroides thetaiotaomicron	Hemicellulose, not specified	Macromolecule degradation (-)	96, 716
	Bacteroides thetaiotaomicron	Hyaluronan (Hyaluronate, Hyaluronic acid)	Macromolecule degradation	61, 72, 96, 107, 119
	Bacteroides thetaiotaomicron	Indole	Production (export)	100
	Bacteroides thetaiotaomicron	Isobutyrate (2-Methylpropanoic acid)	Production (export)	61
	Bacteroides thetaiotaomicron	Isovalerate (3-Methylbutanoic acid)	Production (export)	61
	Bacteroides thetaiotaomicron	L-Cysteine (Cysteine, D-Cysteine)	Consumption (import)	85
	Bacteroides thetaiotaomicron	L-Fucose	Consumption (import)	61, 86, 96, 106, 113
	Bacteroides thetaiotaomicron	L-Lactate ([S]-Lactate, Lactate, D-Lactate, [R]-Lactate)	Production (export)	61, 111
	Bacteroides thetaiotaomicron	L-Leucine (Leucine)	Consumption (import)	61
	Bacteroides thetaiotaomicron	L-Methionine (D-Methionine)	Consumption (import)	61, 85
	Bacteroides thetaiotaomicron	L-Phenylalanine (Phenylalanine, D-Phenylalanine)	Consumption (import)	98
	Bacteroides thetaiotaomicron	L-Rhamnose (Rhamnose, D-Rhamnose)	Consumption (import)	61, 96
	Bacteroides thetaiotaomicron	L-Tyrosine (Tyrosine)	Consumption (import)	114
	Bacteroides thetaiotaomicron	L-Valine (Valine, D-Valine)	Consumption (import)	61
	Bacteroides thetaiotaomicron	Lithocholic acid	Production (export)	119
	Bacteroides thetaiotaomicron	Mannan	Macromolecule degradation	61, 72, 76, 96, 110, 115
	Bacteroides thetaiotaomicron	Menaquinone (Vitamin K2)	Production (export)	61
	Bacteroides thetaiotaomicron	Methanol	Production (export)	61
	Bacteroides thetaiotaomicron	Mucin (Mucus Glycoprotein)	Macromolecule degradation	28, 29, 30, 61, 72, 73, 86, 96, 109, 110, 115
	Bacteroides thetaiotaomicron	N-Acetyl-D-Glucosamine (N-Acetylglucosamine)	Consumption (import)	61, 96
	Bacteroides thetaiotaomicron	N-Acetylgalactosamine (N-Acetyl-D-galactosamine)	Consumption (import)	61, 96
	Bacteroides thetaiotaomicron	N-Acetylneuraminic acid (N-acetylneuraminate, Neu5Ac, Sialic acid)	Consumption (import) (-)	715
	Bacteroides thetaiotaomicron	NH3 (Ammonia, NH4+, Ammonium)	Consumption (import), Production (export)	import:85, 122(G);export:90
	Bacteroides thetaiotaomicron	Pectin	Macromolecule degradation	61, 74, 86, 96, 110, 116
	Bacteroides thetaiotaomicron	Phenylacetate	Production (export)	61
	Bacteroides thetaiotaomicron	Phenylethylamine	Production (export)	114
	Bacteroides thetaiotaomicron	Polypeptide	Macromolecule degradation	90
	Bacteroides thetaiotaomicron	Propanoate (Propionate)	Production (export)	61, 90, 106, 110, 111, 122, 109(G), 385(G), 622(G)
	Bacteroides thetaiotaomicron	Putrescine	Production (export)	61
	Bacteroides thetaiotaomicron	Pyruvate	Production (export)	61
	Bacteroides thetaiotaomicron	Raffinose	Consumption (import)	123
	Bacteroides thetaiotaomicron	Spermidine	Production (export)	61
	Bacteroides thetaiotaomicron	Starch (Amylopectin, Amylose, 1,4-alpha-D-Glucan, Pullulan, Resistant starch, Glycogen)	Macromolecule degradation	61, 72, 78, 79, 85, 86, 96, 106, 110, 115, 117, 118, 119
	Bacteroides thetaiotaomicron	Succinate	Production (export)	61, 80, 106, 111, 79(G), 109(G), 280(G), 385(G)
	Bacteroides thetaiotaomicron	Trehalose	Consumption (import)	81, 120
	Bacteroides thetaiotaomicron	Trimethylamine	Production (export)	98
	Bacteroides thetaiotaomicron	Tyramine	Production (export)	98
	Bacteroides thetaiotaomicron	Urea	Production (export)	61
	Bacteroides thetaiotaomicron	Valerate (Pentanoic acid, Pentanoate)	Production (export)	90
	Bacteroides thetaiotaomicron	XOS (Xylooligosaccharide)	Consumption (import)	42
	Bacteroides thetaiotaomicron	Xylan	Macromolecule degradation (-)	86, 96
	Bacteroides uniformis	Acetate	Production (export)	80, 46(G), 280(G), 385(G)
	Bacteroides uniformis	Arabinogalactan	Macromolecule degradation	736
	Bacteroides uniformis	CO2	Consumption (import), Production (export)	import:85(G);export:622(G)
	Bacteroides uniformis	Cellobiose	Consumption (import)	81
	Bacteroides uniformis	D-Arabinose (L-Arabinose, Arabinose, L-Arabinopyranose, L-Arabinofuranose)	Consumption (import)	81
	Bacteroides uniformis	D-Fructose (Fructose)	Consumption (import)	75, 85(G)
	Bacteroides uniformis	D-Glucose (Glucose)	Consumption (import)	81
	Bacteroides uniformis	D-Mannose (Mannose)	Consumption (import)	81
	Bacteroides uniformis	D-Xylose (Xylose)	Consumption (import)	81
	Bacteroides uniformis	FOS (Fructooligosaccharide)	Consumption (import)	101
	Bacteroides uniformis	Fructan (Inulin, Levan)	Macromolecule degradation	75, 99
	Bacteroides uniformis	H2 (Hydrogen)	Production (export)	322(G), 622(G)
	Bacteroides uniformis	Hemicellulose, not specified	Macromolecule degradation (-)	716
	Bacteroides uniformis	Indole	Production (export)	81
	Bacteroides uniformis	L-Lactate ([S]-Lactate, Lactate, D-Lactate, [R]-Lactate)	Production (export)	81
	Bacteroides uniformis	L-Rhamnose (Rhamnose, D-Rhamnose)	Consumption (import)	81
	Bacteroides uniformis	Lactose	Consumption (import)	81
	Bacteroides uniformis	Maltose	Consumption (import)	81
	Bacteroides uniformis	Mucin (Mucus Glycoprotein)	Macromolecule degradation	419
	Bacteroides uniformis	NH3 (Ammonia, NH4+, Ammonium)	Consumption (import)	122(G)
	Bacteroides uniformis	Propanoate (Propionate)	Production (export)	81, 109(G), 385(G), 622(G)
	Bacteroides uniformis	Raffinose	Consumption (import)	81
	Bacteroides uniformis	Succinate	Production (export)	80, 79(G), 109(G), 280(G), 385(G)
	Bacteroides uniformis	Sucrose	Consumption (import)	81
	Bacteroides vulgatus	Acetate	Production (export)	80, 46(G), 280(G), 385(G)
	Bacteroides vulgatus	Adenosylcobalamin (Vitamin B12, Cobamide coenzyme, Cob[II]alamin, Vitamin B12r, Cob[I]alamin, Vitamin B12s, Aquacobalamin, Cobalamin [III])	Consumption (import)	85
	Bacteroides vulgatus	Arabinogalactan	Macromolecule degradation	86
	Bacteroides vulgatus	CO2	Consumption (import), Production (export)	import:627, 85(G);export:622(G)
	Bacteroides vulgatus	Chenodeoxycholic acid (Chenodeoxycholate)	Production (export)	92
	Bacteroides vulgatus	Cholic acid (Cholate)	Production (export)	92
	Bacteroides vulgatus	D-Arabinose (L-Arabinose, Arabinose, L-Arabinopyranose, L-Arabinofuranose)	Consumption (import)	81
	Bacteroides vulgatus	D-Fructose (Fructose)	Consumption (import)	75, 85(G)
	Bacteroides vulgatus	D-Galacturonate	Consumption (import)	86
	Bacteroides vulgatus	D-Glucosamine (Glucosamine)	Consumption (import)	86
	Bacteroides vulgatus	D-Glucose (Glucose)	Consumption (import)	81
	Bacteroides vulgatus	D-Glucuronic acid (D-Glucuronate)	Consumption (import)	86
	Bacteroides vulgatus	D-Mannose (Mannose)	Consumption (import)	81
	Bacteroides vulgatus	D-Xylose (Xylose)	Consumption (import)	81
	Bacteroides vulgatus	Deoxycholic acid	Production (export)	92
	Bacteroides vulgatus	Dextrin (Maltotriose, Maltodextrin, Maltohexaose, Maltotetraose, Maltooligosaccharide)	Consumption (import)	102
	Bacteroides vulgatus	Fructan (Inulin, Levan)	Macromolecule degradation (-)	75, 99
	Bacteroides vulgatus	H2 (Hydrogen)	Production (export)	322(G), 622(G)
	Bacteroides vulgatus	Hemicellulose, not specified	Macromolecule degradation (-)	716
	Bacteroides vulgatus	L-Cysteine (Cysteine, D-Cysteine)	Consumption (import)	85
	Bacteroides vulgatus	L-Fucose	Consumption (import)	86
	Bacteroides vulgatus	L-Methionine (D-Methionine)	Consumption (import)	85
	Bacteroides vulgatus	L-Rhamnose (Rhamnose, D-Rhamnose)	Consumption (import)	81
	Bacteroides vulgatus	Lactose	Consumption (import)	81
	Bacteroides vulgatus	Maltose	Consumption (import)	81
	Bacteroides vulgatus	Mannan	Macromolecule degradation	76
	Bacteroides vulgatus	Menaquinone (Vitamin K2)	Production (export)	125,762
	Bacteroides vulgatus	Mucin (Mucus Glycoprotein)	Macromolecule degradation	419
	Bacteroides vulgatus	NH3 (Ammonia, NH4+, Ammonium)	Consumption (import), Production (export)	import:85, 122(G);export:211
	Bacteroides vulgatus	Pectin	Macromolecule degradation	86
	Bacteroides vulgatus	Polypeptide	Macromolecule degradation	90, 119
	Bacteroides vulgatus	Propanoate (Propionate)	Production (export)	81, 109(G), 385(G), 622(G)
	Bacteroides vulgatus	Raffinose	Consumption (import)	81
	Bacteroides vulgatus	Starch (Amylopectin, Amylose, 1,4-alpha-D-Glucan, Pullulan, Resistant starch, Glycogen)	Macromolecule degradation	85, 86
	Bacteroides vulgatus	Succinate	Production (export)	80, 79(G), 109(G), 280(G), 385(G)
	Bacteroides vulgatus	Sucrose	Consumption (import)	81
	Bacteroides vulgatus	Tauro-b-muricholic acid	Consumption (import)	124
	Bacteroides vulgatus	Taurochenodeoxycholate	Consumption (import)	92
	Bacteroides vulgatus	Taurocholate	Consumption (import)	92
	Bacteroides vulgatus	Taurodeoxycholate	Consumption (import)	92
	Bacteroides vulgatus	XOS (Xylooligosaccharide)	Consumption (import)	42
	Bacteroides vulgatus	Xylan	Macromolecule degradation	86, 99
	Bacteroides vulgatus	beta-Muricholic acid	Production (export)	124
	Bacteroides xylanisolvens	Acetate	Production (export)	120, 46(G), 280(G), 385(G)
	Bacteroides xylanisolvens	CO2	Consumption (import), Production (export)	import:85(G);export:622(G)
	Bacteroides xylanisolvens	Cellobiose	Consumption (import)	120
	Bacteroides xylanisolvens	D-Arabinose (L-Arabinose, Arabinose, L-Arabinopyranose, L-Arabinofuranose)	Consumption (import)	120
	Bacteroides xylanisolvens	D-Fructose (Fructose)	Consumption (import)	120, 85(G)
	Bacteroides xylanisolvens	D-Galactose	Consumption (import)	120
	Bacteroides xylanisolvens	D-Glucose (Glucose)	Consumption (import)	120
	Bacteroides xylanisolvens	D-Mannitol (Mannitol)	Consumption (import)	120
	Bacteroides xylanisolvens	D-Mannose (Mannose)	Consumption (import)	120
	Bacteroides xylanisolvens	D-Ribose (Ribose)	Consumption (import)	120
	Bacteroides xylanisolvens	D-Sorbitol (D-Glucitol, Sorbitol, Glucitol, L-Sorbitol, Sorbitol)	Consumption (import)	120
	Bacteroides xylanisolvens	D-Xylose (Xylose)	Consumption (import)	120
	Bacteroides xylanisolvens	Glycerol	Consumption (import)	120
	Bacteroides xylanisolvens	H2 (Hydrogen)	Production (export)	120, 322(G), 622(G)
	Bacteroides xylanisolvens	L-Rhamnose (Rhamnose, D-Rhamnose)	Consumption (import)	120
	Bacteroides xylanisolvens	Lactose	Consumption (import)	120
	Bacteroides xylanisolvens	Maltose	Consumption (import)	120
	Bacteroides xylanisolvens	Mannan	Macromolecule degradation	76
	Bacteroides xylanisolvens	Melibiose	Consumption (import)	120
	Bacteroides xylanisolvens	Mucin (Mucus Glycoprotein)	Macromolecule degradation	419
	Bacteroides xylanisolvens	N-Acetyl-D-Glucosamine (N-Acetylglucosamine)	Consumption (import)	713
	Bacteroides xylanisolvens	NH3 (Ammonia, NH4+, Ammonium)	Consumption (import)	122(G)
	Bacteroides xylanisolvens	Propanoate (Propionate)	Production (export)	120, 109(G), 385(G), 622(G)
	Bacteroides xylanisolvens	Raffinose	Consumption (import)	120
	Bacteroides xylanisolvens	Succinate	Production (export)	120, 79(G), 109(G), 280(G), 385(G)
	Bacteroides xylanisolvens	Sucrose	Consumption (import)	120
	Bacteroides xylanisolvens	Trehalose	Consumption (import)	120
	Bacteroides xylanisolvens	Xylan	Macromolecule degradation	120
	Bergeyella zoohelcum	Indole	Production (export)	630
	Bergeyella zoohelcum	Urea	Consumption (import)	629, 630
	Bernardetia litoralis	H2S (HS-)	Production (export)	495
	Bifidobacterium adolescentis	4-Aminobutyrate (GABA)	Production (export)	136
	Bifidobacterium adolescentis	Acetate	Production (export)	37, 217(G), 385(G)
	Bifidobacterium adolescentis	Adenosylcobalamin (Vitamin B12, Cobamide coenzyme, Cob[II]alamin, Vitamin B12r, Cob[I]alamin, Vitamin B12s, Aquacobalamin, Cobalamin [III])	Consumption (import)	631(G)
	Bifidobacterium adolescentis	Biotin (Vitamin B7)	Consumption (import), Production (export)	import:631;export:131
	Bifidobacterium adolescentis	Cellobiose	Consumption (import)	126
	Bifidobacterium adolescentis	Chenodeoxycholic acid (Chenodeoxycholate)	Production (export)	119, 133
	Bifidobacterium adolescentis	Cholic acid (Cholate)	Production (export)	119, 133
	Bifidobacterium adolescentis	D-Fructose (Fructose)	Consumption (import)	134, 108(G)
	Bifidobacterium adolescentis	D-Galactose	Consumption (import)	134, 41(G)
	Bifidobacterium adolescentis	D-Glucose (Glucose)	Consumption (import)	130, 134
	Bifidobacterium adolescentis	D-Psicose	Consumption (import)	108(G)
	Bifidobacterium adolescentis	Deoxycholic acid	Production (export)	119, 133
	Bifidobacterium adolescentis	Dimethylamine	Production (export)	98
	Bifidobacterium adolescentis	Ethanol	Production (export)	36(G)
	Bifidobacterium adolescentis	FOS (Fructooligosaccharide)	Consumption (import)	43, 123, 128, 130, 134, 139
	Bifidobacterium adolescentis	Folic acid (Folate, Vitamin B9)	Consumption (import), Production (export)	import:631(G);export:63, 127, 129, 131
	Bifidobacterium adolescentis	Formate	Production (export)	385(G)
	Bifidobacterium adolescentis	Fructan (Inulin, Levan)	Macromolecule degradation	37, 39
	Bifidobacterium adolescentis	Glycochenodeoxycholate	Consumption (import)	119, 133
	Bifidobacterium adolescentis	Glycocholate	Consumption (import)	119, 133
	Bifidobacterium adolescentis	Glycodeoxycholate	Consumption (import)	119, 133
	Bifidobacterium adolescentis	Glycolithocholate	Consumption (import)	119, 133
	Bifidobacterium adolescentis	Isomaltose	Consumption (import)	123
	Bifidobacterium adolescentis	L-Lactate ([S]-Lactate, Lactate, D-Lactate, [R]-Lactate)	Production (export)	37, 39, 43, 46, 46(G), 217(G), 385(G)
	Bifidobacterium adolescentis	Lactose	Consumption (import)	249(G)
	Bifidobacterium adolescentis	Lithocholic acid	Production (export)	119, 133
	Bifidobacterium adolescentis	Maltose	Consumption (import)	134
	Bifidobacterium adolescentis	Menaquinone (Vitamin K2)	Consumption (import)	138, 631
	Bifidobacterium adolescentis	Methylamine (Monomethylamine)	Production (export)	98
	Bifidobacterium adolescentis	Niacin (Vitamin B3, Nicotinic acid, Nicotinate, Nicotinamide, Vitamin B3)	Consumption (import)	631(G)
	Bifidobacterium adolescentis	Pyridoxal (Vitamin B6, Pyridoxine, Pyridoxamine, Vitamin B6)	Consumption (import), Production (export)	import:631(G);export:131
	Bifidobacterium adolescentis	Raffinose	Consumption (import)	123(G)
	Bifidobacterium adolescentis	Riboflavin (Vitamin B2)	Consumption (import)	631
	Bifidobacterium adolescentis	Starch (Amylopectin, Amylose, 1,4-alpha-D-Glucan, Pullulan, Resistant starch, Glycogen)	Macromolecule degradation	37, 43, 46, 78, 79, 117, 132, 137
	Bifidobacterium adolescentis	Succinate	Production (export)	36(G)
	Bifidobacterium adolescentis	Taurochenodeoxycholate	Consumption (import)	119, 133
	Bifidobacterium adolescentis	Taurocholate	Consumption (import)	119, 133
	Bifidobacterium adolescentis	Taurodeoxycholate	Consumption (import)	119, 133
	Bifidobacterium adolescentis	Taurolithocholate	Consumption (import)	119
	Bifidobacterium adolescentis	Thiamine (Vitamin B1, Thiamin)	Consumption (import)	631(G)
	Bifidobacterium adolescentis	Urea	Consumption (import)	364(G)
	Bifidobacterium adolescentis	XOS (Xylooligosaccharide)	Consumption (import)	135
	Bifidobacterium adolescentis	Xylan	Macromolecule degradation	132
	Bifidobacterium angulatum	Acetate	Production (export)	217(G), 385(G)
	Bifidobacterium angulatum	Adenosylcobalamin (Vitamin B12, Cobamide coenzyme, Cob[II]alamin, Vitamin B12r, Cob[I]alamin, Vitamin B12s, Aquacobalamin, Cobalamin [III])	Consumption (import)	631(G)
	Bifidobacterium angulatum	D-Fructose (Fructose)	Consumption (import)	108(G)
	Bifidobacterium angulatum	D-Galactose	Consumption (import)	41(G)
	Bifidobacterium angulatum	D-Psicose	Consumption (import)	108(G)
	Bifidobacterium angulatum	Ethanol	Production (export)	36(G)
	Bifidobacterium angulatum	Folic acid (Folate, Vitamin B9)	Consumption (import)	631(G)
	Bifidobacterium angulatum	Formate	Production (export)	385(G)
	Bifidobacterium angulatum	L-Lactate ([S]-Lactate, Lactate, D-Lactate, [R]-Lactate)	Production (export)	217(G), 385(G)
	Bifidobacterium angulatum	Lactose	Consumption (import)	249(G)
	Bifidobacterium angulatum	Niacin (Vitamin B3, Nicotinic acid, Nicotinate, Nicotinamide, Vitamin B3)	Consumption (import)	631(G)
	Bifidobacterium angulatum	Pyridoxal (Vitamin B6, Pyridoxine, Pyridoxamine, Vitamin B6)	Consumption (import)	631(G)
	Bifidobacterium angulatum	Raffinose	Consumption (import)	123(G)
	Bifidobacterium angulatum	Starch (Amylopectin, Amylose, 1,4-alpha-D-Glucan, Pullulan, Resistant starch, Glycogen)	Macromolecule degradation	137
	Bifidobacterium angulatum	Succinate	Production (export)	36(G)
	Bifidobacterium angulatum	Thiamine (Vitamin B1, Thiamin)	Consumption (import)	631(G)
	Bifidobacterium angulatum	Urea	Consumption (import)	364(G)
	Bifidobacterium animalis	Acetate	Production (export)	217(G), 385(G)
	Bifidobacterium animalis	Adenosylcobalamin (Vitamin B12, Cobamide coenzyme, Cob[II]alamin, Vitamin B12r, Cob[I]alamin, Vitamin B12s, Aquacobalamin, Cobalamin [III])	Consumption (import)	631(G)
	Bifidobacterium animalis	Chenodeoxycholic acid (Chenodeoxycholate)	Production (export)	133
	Bifidobacterium animalis	Cholic acid (Cholate)	Production (export)	133
	Bifidobacterium animalis	D-Fructose (Fructose)	Consumption (import)	108(G)
	Bifidobacterium animalis	D-Galactosamine (Galactosamine)	Consumption (import)	137
	Bifidobacterium animalis	D-Galactose	Consumption (import)	41(G)
	Bifidobacterium animalis	D-Glucosamine (Glucosamine)	Consumption (import)	137
	Bifidobacterium animalis	D-Glucose (Glucose)	Consumption (import)	130
	Bifidobacterium animalis	D-Psicose	Consumption (import)	108(G)
	Bifidobacterium animalis	Deoxycholic acid	Production (export)	133
	Bifidobacterium animalis	Ethanol	Production (export)	36(G)
	Bifidobacterium animalis	FOS (Fructooligosaccharide)	Consumption (import)	130
	Bifidobacterium animalis	Folic acid (Folate, Vitamin B9)	Consumption (import), Production (export)	import:63, 631(G);export:54, 129, 131
	Bifidobacterium animalis	Formate	Production (export)	385(G)
	Bifidobacterium animalis	Glycochenodeoxycholate	Consumption (import)	133
	Bifidobacterium animalis	Glycocholate	Consumption (import)	133
	Bifidobacterium animalis	Glycodeoxycholate	Consumption (import)	133
	Bifidobacterium animalis	Glycolithocholate	Consumption (import)	133
	Bifidobacterium animalis	L-Lactate ([S]-Lactate, Lactate, D-Lactate, [R]-Lactate)	Production (export)	217(G), 385(G)
	Bifidobacterium animalis	Lactose	Consumption (import)	249(G)
	Bifidobacterium animalis	Lithocholic acid	Production (export)	133
	Bifidobacterium animalis	Niacin (Vitamin B3, Nicotinic acid, Nicotinate, Nicotinamide, Vitamin B3)	Consumption (import)	631(G)
	Bifidobacterium animalis	Pyridoxal (Vitamin B6, Pyridoxine, Pyridoxamine, Vitamin B6)	Consumption (import)	631(G)
	Bifidobacterium animalis	Raffinose	Consumption (import)	123(G)
	Bifidobacterium animalis	Starch (Amylopectin, Amylose, 1,4-alpha-D-Glucan, Pullulan, Resistant starch, Glycogen)	Macromolecule degradation	137
	Bifidobacterium animalis	Succinate	Production (export)	36(G)
	Bifidobacterium animalis	Taurochenodeoxycholate	Consumption (import)	133
	Bifidobacterium animalis	Taurocholate	Consumption (import)	133
	Bifidobacterium animalis	Taurodeoxycholate	Consumption (import)	133
	Bifidobacterium animalis	Taurolithocholate	Consumption (import)	133
	Bifidobacterium animalis	Thiamine (Vitamin B1, Thiamin)	Consumption (import)	631(G)
	Bifidobacterium animalis	Urea	Consumption (import)	364(G)
	Bifidobacterium animalis	Xylan	Macromolecule degradation	74, 137
	Bifidobacterium bifidum	Acetate	Production (export)	29, 217(G), 385(G)
	Bifidobacterium bifidum	Adenosylcobalamin (Vitamin B12, Cobamide coenzyme, Cob[II]alamin, Vitamin B12r, Cob[I]alamin, Vitamin B12s, Aquacobalamin, Cobalamin [III])	Consumption (import), Production (export)	import:631(G);export:131
	Bifidobacterium bifidum	Biotin (Vitamin B7)	Consumption (import), Production (export)	import:631;export:131, 140
	Bifidobacterium bifidum	Chenodeoxycholic acid (Chenodeoxycholate)	Production (export)	92, 119, 133
	Bifidobacterium bifidum	Cholic acid (Cholate)	Production (export)	92, 119, 133
	Bifidobacterium bifidum	D-Fructose (Fructose)	Consumption (import)	108(G)
	Bifidobacterium bifidum	D-Galactose	Consumption (import)	29, 41(G)
	Bifidobacterium bifidum	D-Glucosamine (Glucosamine)	Consumption (import)	137
	Bifidobacterium bifidum	D-Glucose (Glucose)	Consumption (import)	29, 130
	Bifidobacterium bifidum	D-Mannitol (Mannitol)	Consumption (import)	29
	Bifidobacterium bifidum	D-Psicose	Consumption (import)	108(G)
	Bifidobacterium bifidum	Deoxycholic acid	Production (export)	92, 119, 133
	Bifidobacterium bifidum	Dimethylamine	Production (export)	98
	Bifidobacterium bifidum	Ethanol	Production (export)	29, 36(G)
	Bifidobacterium bifidum	FOS (Fructooligosaccharide)	Consumption (import)	128, 130
	Bifidobacterium bifidum	Folic acid (Folate, Vitamin B9)	Consumption (import), Production (export)	import:631(G);export:63, 129, 131, 140
	Bifidobacterium bifidum	Formate	Production (export)	385(G)
	Bifidobacterium bifidum	Glycochenodeoxycholate	Consumption (import)	92, 119, 133
	Bifidobacterium bifidum	Glycocholate	Consumption (import)	92, 119, 133
	Bifidobacterium bifidum	Glycodeoxycholate	Consumption (import)	92, 119, 133
	Bifidobacterium bifidum	Glycolithocholate	Consumption (import)	119, 133
	Bifidobacterium bifidum	L-Lactate ([S]-Lactate, Lactate, D-Lactate, [R]-Lactate)	Production (export)	29, 217(G), 385(G)
	Bifidobacterium bifidum	Lactose	Consumption (import)	29, 249(G)
	Bifidobacterium bifidum	Lithocholic acid	Production (export)	119, 133
	Bifidobacterium bifidum	Menaquinone (Vitamin K2)	Consumption (import)	138, 631
	Bifidobacterium bifidum	Methylamine (Monomethylamine)	Production (export)	98
	Bifidobacterium bifidum	Mucin (Mucus Glycoprotein)	Macromolecule degradation	28, 29, 30, 91, 137, 141, 142, 143, 145
	Bifidobacterium bifidum	Niacin (Vitamin B3, Nicotinic acid, Nicotinate, Nicotinamide, Vitamin B3)	Consumption (import)	631(G)
	Bifidobacterium bifidum	Pectin	Macromolecule degradation	137
	Bifidobacterium bifidum	Pyridoxal (Vitamin B6, Pyridoxine, Pyridoxamine, Vitamin B6)	Consumption (import), Production (export)	import:631(G);export:131
	Bifidobacterium bifidum	Raffinose	Consumption (import)	123(G)
	Bifidobacterium bifidum	Riboflavin (Vitamin B2)	Consumption (import)	144, 631
	Bifidobacterium bifidum	Starch (Amylopectin, Amylose, 1,4-alpha-D-Glucan, Pullulan, Resistant starch, Glycogen)	Macromolecule degradation	43, 137
	Bifidobacterium bifidum	Succinate	Production (export)	36(G)
	Bifidobacterium bifidum	Taurochenodeoxycholate	Consumption (import)	92, 119, 133
	Bifidobacterium bifidum	Taurocholate	Consumption (import)	92, 119, 133
	Bifidobacterium bifidum	Taurodeoxycholate	Consumption (import)	92, 119, 133
	Bifidobacterium bifidum	Taurolithocholate	Consumption (import)	119, 133
	Bifidobacterium bifidum	Thiamine (Vitamin B1, Thiamin)	Consumption (import), Production (export)	import:631(G);export:131
	Bifidobacterium bifidum	Urea	Consumption (import)	364(G)
	Bifidobacterium bifidum	Xylan	Macromolecule degradation	137
	Bifidobacterium breve	Acetate	Production (export)	103, 217(G), 385(G)
	Bifidobacterium breve	Adenosylcobalamin (Vitamin B12, Cobamide coenzyme, Cob[II]alamin, Vitamin B12r, Cob[I]alamin, Vitamin B12s, Aquacobalamin, Cobalamin [III])	Consumption (import), Production (export)	import:631(G);export:131
	Bifidobacterium breve	Biotin (Vitamin B7)	Consumption (import)	631
	Bifidobacterium breve	Cellobiose	Consumption (import)	126
	Bifidobacterium breve	Cellotetraose (Cellohexaose, Cellopentaose, Cellotriose)	Consumption (import)	126
	Bifidobacterium breve	Chenodeoxycholic acid (Chenodeoxycholate)	Production (export)	133
	Bifidobacterium breve	Cholic acid (Cholate)	Production (export)	133
	Bifidobacterium breve	D-Fructose (Fructose)	Consumption (import)	108(G)
	Bifidobacterium breve	D-Galactosamine (Galactosamine)	Consumption (import)	137
	Bifidobacterium breve	D-Galactose	Consumption (import)	41(G)
	Bifidobacterium breve	D-Glucosamine (Glucosamine)	Consumption (import)	137
	Bifidobacterium breve	D-Glucose (Glucose)	Consumption (import)	130
	Bifidobacterium breve	D-Psicose	Consumption (import)	108(G)
	Bifidobacterium breve	D-Ribose (Ribose)	Consumption (import)	126, 147
	Bifidobacterium breve	Deoxycholic acid	Production (export)	133
	Bifidobacterium breve	Dextrin (Maltotriose, Maltodextrin, Maltohexaose, Maltotetraose, Maltooligosaccharide)	Consumption (import)	123
	Bifidobacterium breve	Ethanol	Production (export)	103, 36(G)
	Bifidobacterium breve	FOS (Fructooligosaccharide)	Consumption (import)	43, 123, 126, 130, 148
	Bifidobacterium breve	Folic acid (Folate, Vitamin B9)	Consumption (import), Production (export)	import:631(G);export:63, 127, 129, 131, 140
	Bifidobacterium breve	Formate	Production (export)	103, 385(G)
	Bifidobacterium breve	Galactan	Macromolecule degradation	126
	Bifidobacterium breve	Glycochenodeoxycholate	Consumption (import)	133
	Bifidobacterium breve	Glycocholate	Consumption (import)	133
	Bifidobacterium breve	Glycodeoxycholate	Consumption (import)	133
	Bifidobacterium breve	Glycolithocholate	Consumption (import)	133
	Bifidobacterium breve	Isomaltose	Consumption (import)	123
	Bifidobacterium breve	L-Fucose	Consumption (import)	137
	Bifidobacterium breve	L-Lactate ([S]-Lactate, Lactate, D-Lactate, [R]-Lactate)	Production (export)	103, 126, 146, 217(G), 385(G)
	Bifidobacterium breve	Lactose	Consumption (import)	249(G)
	Bifidobacterium breve	Linoleic acid (Omega-6 fatty acid)	Production (export)	107
	Bifidobacterium breve	Lithocholic acid	Production (export)	133
	Bifidobacterium breve	Mucin (Mucus Glycoprotein)	Macromolecule degradation	30, 91, 132, 145
	Bifidobacterium breve	Niacin (Vitamin B3, Nicotinic acid, Nicotinate, Nicotinamide, Vitamin B3)	Consumption (import)	631(G)
	Bifidobacterium breve	Pectin	Macromolecule degradation	137
	Bifidobacterium breve	Pyridoxal (Vitamin B6, Pyridoxine, Pyridoxamine, Vitamin B6)	Consumption (import), Production (export)	import:631(G);export:131
	Bifidobacterium breve	Raffinose	Consumption (import)	123(G)
	Bifidobacterium breve	Riboflavin (Vitamin B2)	Consumption (import)	631
	Bifidobacterium breve	Starch (Amylopectin, Amylose, 1,4-alpha-D-Glucan, Pullulan, Resistant starch, Glycogen)	Macromolecule degradation	78, 126, 132, 137
	Bifidobacterium breve	Succinate	Production (export)	36(G)
	Bifidobacterium breve	Sucrose	Consumption (import)	148
	Bifidobacterium breve	Taurochenodeoxycholate	Consumption (import)	133
	Bifidobacterium breve	Taurocholate	Consumption (import)	133
	Bifidobacterium breve	Taurodeoxycholate	Consumption (import)	133
	Bifidobacterium breve	Taurolithocholate	Consumption (import)	133
	Bifidobacterium breve	Thiamine (Vitamin B1, Thiamin)	Consumption (import), Production (export)	import:631(G);export:131
	Bifidobacterium breve	Trehalose	Consumption (import)	126
	Bifidobacterium breve	Urea	Consumption (import)	364(G)
	Bifidobacterium breve	XOS (Xylooligosaccharide)	Consumption (import)	135
	Bifidobacterium catenulatum	Acetate	Production (export)	217(G), 385(G)
	Bifidobacterium catenulatum	Adenosylcobalamin (Vitamin B12, Cobamide coenzyme, Cob[II]alamin, Vitamin B12r, Cob[I]alamin, Vitamin B12s, Aquacobalamin, Cobalamin [III])	Consumption (import)	631(G)
	Bifidobacterium catenulatum	D-Fructose (Fructose)	Consumption (import)	108(G)
	Bifidobacterium catenulatum	D-Galactosamine (Galactosamine)	Consumption (import)	137
	Bifidobacterium catenulatum	D-Galactose	Consumption (import)	41(G)
	Bifidobacterium catenulatum	D-Glucosamine (Glucosamine)	Consumption (import)	137
	Bifidobacterium catenulatum	D-Psicose	Consumption (import)	108(G)
	Bifidobacterium catenulatum	Ethanol	Production (export)	36(G)
	Bifidobacterium catenulatum	Folic acid (Folate, Vitamin B9)	Consumption (import), Production (export)	import:631(G);export:129
	Bifidobacterium catenulatum	Formate	Production (export)	385(G)
	Bifidobacterium catenulatum	L-Lactate ([S]-Lactate, Lactate, D-Lactate, [R]-Lactate)	Production (export)	217(G), 385(G)
	Bifidobacterium catenulatum	Lactose	Consumption (import)	249(G)
	Bifidobacterium catenulatum	Niacin (Vitamin B3, Nicotinic acid, Nicotinate, Nicotinamide, Vitamin B3)	Consumption (import)	631(G)
	Bifidobacterium catenulatum	Pectin	Macromolecule degradation	137
	Bifidobacterium catenulatum	Pyridoxal (Vitamin B6, Pyridoxine, Pyridoxamine, Vitamin B6)	Consumption (import)	631(G)
	Bifidobacterium catenulatum	Raffinose	Consumption (import)	123(G)
	Bifidobacterium catenulatum	Starch (Amylopectin, Amylose, 1,4-alpha-D-Glucan, Pullulan, Resistant starch, Glycogen)	Macromolecule degradation	137
	Bifidobacterium catenulatum	Succinate	Production (export)	36(G)
	Bifidobacterium catenulatum	Thiamine (Vitamin B1, Thiamin)	Consumption (import)	631(G)
	Bifidobacterium catenulatum	Urea	Consumption (import)	364(G)
	Bifidobacterium catenulatum	Xylan	Macromolecule degradation	137
	Bifidobacterium dentium	4-Aminobutyrate (GABA)	Production (export)	136
	Bifidobacterium dentium	Acetate	Production (export)	217(G), 385(G)
	Bifidobacterium dentium	Adenosylcobalamin (Vitamin B12, Cobamide coenzyme, Cob[II]alamin, Vitamin B12r, Cob[I]alamin, Vitamin B12s, Aquacobalamin, Cobalamin [III])	Consumption (import)	631(G)
	Bifidobacterium dentium	D-Fructose (Fructose)	Consumption (import)	108(G)
	Bifidobacterium dentium	D-Galactosamine (Galactosamine)	Consumption (import)	137
	Bifidobacterium dentium	D-Galactose	Consumption (import)	41(G)
	Bifidobacterium dentium	D-Glucosamine (Glucosamine)	Consumption (import)	137
	Bifidobacterium dentium	D-Psicose	Consumption (import)	108, 108(G)
	Bifidobacterium dentium	Ethanol	Production (export)	36(G)
	Bifidobacterium dentium	Folic acid (Folate, Vitamin B9)	Consumption (import), Production (export)	import:631(G);export:63, 129, 131
	Bifidobacterium dentium	Formate	Production (export)	385(G)
	Bifidobacterium dentium	L-Lactate ([S]-Lactate, Lactate, D-Lactate, [R]-Lactate)	Production (export)	217(G), 385(G)
	Bifidobacterium dentium	Lactose	Consumption (import)	249(G)
	Bifidobacterium dentium	Menaquinone (Vitamin K2)	Consumption (import)	138
	Bifidobacterium dentium	Niacin (Vitamin B3, Nicotinic acid, Nicotinate, Nicotinamide, Vitamin B3)	Consumption (import)	631(G)
	Bifidobacterium dentium	Pyridoxal (Vitamin B6, Pyridoxine, Pyridoxamine, Vitamin B6)	Consumption (import)	631(G)
	Bifidobacterium dentium	Raffinose	Consumption (import)	123(G)
	Bifidobacterium dentium	Starch (Amylopectin, Amylose, 1,4-alpha-D-Glucan, Pullulan, Resistant starch, Glycogen)	Macromolecule degradation	137
	Bifidobacterium dentium	Succinate	Production (export)	36(G)
	Bifidobacterium dentium	Thiamine (Vitamin B1, Thiamin)	Consumption (import)	631(G)
	Bifidobacterium dentium	Urea	Consumption (import)	364(G)
	Bifidobacterium dentium	Xylan	Macromolecule degradation	137
	Bifidobacterium gallicum	Acetate	Production (export)	217(G), 385(G)
	Bifidobacterium gallicum	Adenosylcobalamin (Vitamin B12, Cobamide coenzyme, Cob[II]alamin, Vitamin B12r, Cob[I]alamin, Vitamin B12s, Aquacobalamin, Cobalamin [III])	Consumption (import)	631(G)
	Bifidobacterium gallicum	D-Fructose (Fructose)	Consumption (import)	108(G)
	Bifidobacterium gallicum	D-Galactose	Consumption (import)	41(G)
	Bifidobacterium gallicum	D-Psicose	Consumption (import)	108(G)
	Bifidobacterium gallicum	Ethanol	Production (export)	36(G)
	Bifidobacterium gallicum	Folic acid (Folate, Vitamin B9)	Consumption (import)	631(G)
	Bifidobacterium gallicum	Formate	Production (export)	385(G)
	Bifidobacterium gallicum	L-Lactate ([S]-Lactate, Lactate, D-Lactate, [R]-Lactate)	Production (export)	217(G), 385(G)
	Bifidobacterium gallicum	Lactose	Consumption (import)	249(G)
	Bifidobacterium gallicum	Niacin (Vitamin B3, Nicotinic acid, Nicotinate, Nicotinamide, Vitamin B3)	Consumption (import)	631(G)
	Bifidobacterium gallicum	Pyridoxal (Vitamin B6, Pyridoxine, Pyridoxamine, Vitamin B6)	Consumption (import)	631(G)
	Bifidobacterium gallicum	Raffinose	Consumption (import)	123(G)
	Bifidobacterium gallicum	Starch (Amylopectin, Amylose, 1,4-alpha-D-Glucan, Pullulan, Resistant starch, Glycogen)	Macromolecule degradation	137
	Bifidobacterium gallicum	Succinate	Production (export)	36(G)
	Bifidobacterium gallicum	Thiamine (Vitamin B1, Thiamin)	Consumption (import)	631(G)
	Bifidobacterium gallicum	Urea	Consumption (import)	364(G)
	Bifidobacterium longum	1,2-propanediol (Propene diol, Propylene glycol, [R]-1,2-propanediol, [R]-propane-1,2-diol, [S]-1,2-propanediol, [S]-propane-1,2-diol)	Production (export)	151
	Bifidobacterium longum	4-Aminobenzoate (para-aminobenzoic acid, PABA, p-Aminobenzoate)	Consumption (import)	129
	Bifidobacterium longum	4-Aminobutyrate (GABA)	Production (export)	136
	Bifidobacterium longum	Acetate	Production (export)	36, 149, 151, 154, 217(G), 385(G)
	Bifidobacterium longum	Adenosylcobalamin (Vitamin B12, Cobamide coenzyme, Cob[II]alamin, Vitamin B12r, Cob[I]alamin, Vitamin B12s, Aquacobalamin, Cobalamin [III])	Consumption (import), Production (export)	import:631(G);export:131
	Bifidobacterium longum	Arabinogalactan	Macromolecule degradation	132, 137, 149
	Bifidobacterium longum	Biotin (Vitamin B7)	Consumption (import), Production (export)	import:631;export:131
	Bifidobacterium longum	Butylamine	Production (export)	98
	Bifidobacterium longum	Butyrate	Production (export)	154
	Bifidobacterium longum	Chenodeoxycholic acid (Chenodeoxycholate)	Production (export)	92, 119, 133
	Bifidobacterium longum	Cholic acid (Cholate)	Production (export)	119, 133
	Bifidobacterium longum	D-Fructose (Fructose)	Consumption (import)	36, 134, 108(G)
	Bifidobacterium longum	D-Galactosamine (Galactosamine)	Consumption (import)	137
	Bifidobacterium longum	D-Galactose	Consumption (import)	149, 41(G)
	Bifidobacterium longum	D-Glucosamine (Glucosamine)	Consumption (import)	137
	Bifidobacterium longum	D-Glucose (Glucose)	Consumption (import)	130, 134, 149
	Bifidobacterium longum	D-Glucuronic acid (D-Glucuronate)	Consumption (import)	137
	Bifidobacterium longum	D-Psicose	Consumption (import)	108(G)
	Bifidobacterium longum	D-Xylose (Xylose)	Consumption (import)	757
	Bifidobacterium longum	Deoxycholic acid	Production (export)	92, 119, 133
	Bifidobacterium longum	Dextrin (Maltotriose, Maltodextrin, Maltohexaose, Maltotetraose, Maltooligosaccharide)	Consumption (import)	123, 134, 150
	Bifidobacterium longum	Dimethylamine	Production (export)	98
	Bifidobacterium longum	Ethanol	Production (export)	36, 149, 36(G)
	Bifidobacterium longum	FOS (Fructooligosaccharide)	Consumption (import)	42, 43, 123, 128, 130, 134, 139, 148, 152, 153
	Bifidobacterium longum	Folic acid (Folate, Vitamin B9)	Consumption (import), Production (export)	import:631(G);export:127, 129, 131, 140
	Bifidobacterium longum	Formate	Production (export)	63, 149, 385(G)
	Bifidobacterium longum	Fructan (Inulin, Levan)	Macromolecule degradation	36
	Bifidobacterium longum	Glycochenodeoxycholate	Consumption (import)	92, 119, 133
	Bifidobacterium longum	Glycocholate	Consumption (import)	92, 119, 133
	Bifidobacterium longum	Glycodeoxycholate	Consumption (import)	92, 119, 133
	Bifidobacterium longum	Glycolithocholate	Consumption (import)	119, 133
	Bifidobacterium longum	H2 (Hydrogen)	Production (export)	154
	Bifidobacterium longum	Isomaltose	Consumption (import)	123
	Bifidobacterium longum	L-Fucose	Consumption (import)	137
	Bifidobacterium longum	L-Lactate ([S]-Lactate, Lactate, D-Lactate, [R]-Lactate)	Production (export)	36, 149, 151, 154, 217(G), 385(G)
	Bifidobacterium longum	Lactose	Consumption (import)	249(G)
	Bifidobacterium longum	Lithocholic acid	Production (export)	119, 133
	Bifidobacterium longum	Maltose	Consumption (import)	134
	Bifidobacterium longum	Menaquinone (Vitamin K2)	Consumption (import)	138, 631
	Bifidobacterium longum	Mucin (Mucus Glycoprotein)	Macromolecule degradation	27, 28, 29, 30, 141, 143, 145
	Bifidobacterium longum	Niacin (Vitamin B3, Nicotinic acid, Nicotinate, Nicotinamide, Vitamin B3)	Consumption (import)	631(G)
	Bifidobacterium longum	Phenylethylamine	Production (export)	98
	Bifidobacterium longum	Pyridoxal (Vitamin B6, Pyridoxine, Pyridoxamine, Vitamin B6)	Consumption (import), Production (export)	import:631(G);export:63, 131
	Bifidobacterium longum	Raffinose	Consumption (import)	123, 123(G)
	Bifidobacterium longum	Riboflavin (Vitamin B2)	Consumption (import)	631
	Bifidobacterium longum	Starch (Amylopectin, Amylose, 1,4-alpha-D-Glucan, Pullulan, Resistant starch, Glycogen)	Macromolecule degradation	132, 137
	Bifidobacterium longum	Succinate	Production (export)	36, 151, 36(G)
	Bifidobacterium longum	Tauro-b-muricholic acid	Consumption (import)	124
	Bifidobacterium longum	Taurochenodeoxycholate	Consumption (import)	92, 119, 133
	Bifidobacterium longum	Taurocholate	Consumption (import)	92, 119, 133
	Bifidobacterium longum	Taurodeoxycholate	Consumption (import)	92, 119, 133
	Bifidobacterium longum	Taurolithocholate	Consumption (import)	119, 133
	Bifidobacterium longum	Thiamine (Vitamin B1, Thiamin)	Consumption (import), Production (export)	import:631(G);export:63, 131
	Bifidobacterium longum	Urea	Consumption (import)	364(G)
	Bifidobacterium longum	XOS (Xylooligosaccharide)	Consumption (import)	42, 135
	Bifidobacterium longum	Xylan	Macromolecule degradation	132
	Bifidobacterium longum	beta-Muricholic acid	Production (export)	124
	Bifidobacterium pseudocatenulatum	Acetate	Production (export)	217(G), 385(G)
	Bifidobacterium pseudocatenulatum	Adenosylcobalamin (Vitamin B12, Cobamide coenzyme, Cob[II]alamin, Vitamin B12r, Cob[I]alamin, Vitamin B12s, Aquacobalamin, Cobalamin [III])	Consumption (import)	631(G)
	Bifidobacterium pseudocatenulatum	D-Fructose (Fructose)	Consumption (import)	108(G)
	Bifidobacterium pseudocatenulatum	D-Galactose	Consumption (import)	41(G)
	Bifidobacterium pseudocatenulatum	D-Glucosamine (Glucosamine)	Consumption (import)	137
	Bifidobacterium pseudocatenulatum	D-Psicose	Consumption (import)	108(G)
	Bifidobacterium pseudocatenulatum	Dextrin (Maltotriose, Maltodextrin, Maltohexaose, Maltotetraose, Maltooligosaccharide)	Consumption (import)	123
	Bifidobacterium pseudocatenulatum	Ethanol	Production (export)	36(G)
	Bifidobacterium pseudocatenulatum	FOS (Fructooligosaccharide)	Consumption (import)	43, 123
	Bifidobacterium pseudocatenulatum	Folic acid (Folate, Vitamin B9)	Consumption (import), Production (export)	import:631(G);export:127, 129, 131
	Bifidobacterium pseudocatenulatum	Formate	Production (export)	385(G)
	Bifidobacterium pseudocatenulatum	L-Fucose	Consumption (import)	137
	Bifidobacterium pseudocatenulatum	L-Lactate ([S]-Lactate, Lactate, D-Lactate, [R]-Lactate)	Production (export)	43, 217(G), 385(G)
	Bifidobacterium pseudocatenulatum	Lactose	Consumption (import)	249(G)
	Bifidobacterium pseudocatenulatum	Linoleic acid (Omega-6 fatty acid)	Production (export)	155
	Bifidobacterium pseudocatenulatum	Niacin (Vitamin B3, Nicotinic acid, Nicotinate, Nicotinamide, Vitamin B3)	Consumption (import)	631, 631(G)
	Bifidobacterium pseudocatenulatum	Pantothenic acid (Vitamin B5, Pantothenate)	Consumption (import)	631
	Bifidobacterium pseudocatenulatum	Pyridoxal (Vitamin B6, Pyridoxine, Pyridoxamine, Vitamin B6)	Consumption (import)	631(G)
	Bifidobacterium pseudocatenulatum	Raffinose	Consumption (import)	123(G)
	Bifidobacterium pseudocatenulatum	Riboflavin (Vitamin B2)	Consumption (import)	631
	Bifidobacterium pseudocatenulatum	Starch (Amylopectin, Amylose, 1,4-alpha-D-Glucan, Pullulan, Resistant starch, Glycogen)	Macromolecule degradation	43, 137
	Bifidobacterium pseudocatenulatum	Succinate	Production (export)	36(G)
	Bifidobacterium pseudocatenulatum	Thiamine (Vitamin B1, Thiamin)	Consumption (import)	631(G)
	Bifidobacterium pseudocatenulatum	Urea	Consumption (import)	364(G)
	Bifidobacterium pseudocatenulatum	Xylan	Macromolecule degradation	137
	Bifidobacterium pseudolongum	Acetate	Production (export)	217(G), 385(G)
	Bifidobacterium pseudolongum	Adenosylcobalamin (Vitamin B12, Cobamide coenzyme, Cob[II]alamin, Vitamin B12r, Cob[I]alamin, Vitamin B12s, Aquacobalamin, Cobalamin [III])	Consumption (import)	631(G)
	Bifidobacterium pseudolongum	D-Arabinose (L-Arabinose, Arabinose, L-Arabinopyranose, L-Arabinofuranose)	Consumption (import)	631
	Bifidobacterium pseudolongum	D-Fructose (Fructose)	Consumption (import)	631, 108(G)
	Bifidobacterium pseudolongum	D-Galactose	Consumption (import)	631, 41(G)
	Bifidobacterium pseudolongum	D-Psicose	Consumption (import)	108(G)
	Bifidobacterium pseudolongum	D-Ribose (Ribose)	Consumption (import)	631
	Bifidobacterium pseudolongum	D-Xylose (Xylose)	Consumption (import)	631
	Bifidobacterium pseudolongum	Ethanol	Production (export)	36(G)
	Bifidobacterium pseudolongum	Folic acid (Folate, Vitamin B9)	Consumption (import)	631(G)
	Bifidobacterium pseudolongum	Formate	Production (export)	385(G)
	Bifidobacterium pseudolongum	L-Lactate ([S]-Lactate, Lactate, D-Lactate, [R]-Lactate)	Production (export)	217(G), 385(G)
	Bifidobacterium pseudolongum	Lactose	Consumption (import)	631, 249(G)
	Bifidobacterium pseudolongum	Maltose	Consumption (import)	631
	Bifidobacterium pseudolongum	Melibiose	Consumption (import)	631
	Bifidobacterium pseudolongum	NH3 (Ammonia, NH4+, Ammonium)	Consumption (import)	694
	Bifidobacterium pseudolongum	Niacin (Vitamin B3, Nicotinic acid, Nicotinate, Nicotinamide, Vitamin B3)	Consumption (import)	631(G)
	Bifidobacterium pseudolongum	Pyridoxal (Vitamin B6, Pyridoxine, Pyridoxamine, Vitamin B6)	Consumption (import)	631(G)
	Bifidobacterium pseudolongum	Raffinose	Consumption (import)	631, 123(G)
	Bifidobacterium pseudolongum	Starch (Amylopectin, Amylose, 1,4-alpha-D-Glucan, Pullulan, Resistant starch, Glycogen)	Macromolecule degradation	631
	Bifidobacterium pseudolongum	Succinate	Production (export)	36(G)
	Bifidobacterium pseudolongum	Sucrose	Consumption (import)	631
	Bifidobacterium pseudolongum	Thiamine (Vitamin B1, Thiamin)	Consumption (import)	631(G)
	Bifidobacterium pseudolongum	Urea	Consumption (import)	364(G)
	Bilophila wadsworthia	Acetate	Production (export)	158, 160
	Bilophila wadsworthia	Butanol	Consumption (import)	158
	Bilophila wadsworthia	Deoxycholic acid	Production (export)	157
	Bilophila wadsworthia	Ethanol	Consumption (import)	158
	Bilophila wadsworthia	Formate	Consumption (import)	158, 160
	Bilophila wadsworthia	Glycerol	Consumption (import)	158
	Bilophila wadsworthia	H2 (Hydrogen)	Consumption (import)	158
	Bilophila wadsworthia	H2S (HS-)	Production (export)	156, 157
	Bilophila wadsworthia	Isethionate	Consumption (import)	158
	Bilophila wadsworthia	L-Lactate ([S]-Lactate, Lactate, D-Lactate, [R]-Lactate)	Consumption (import)	158, 160
	Bilophila wadsworthia	L-Malate ([S]-Malate, L-Malic acid, Malate, D-Malate, [R]-Malate)	Consumption (import)	158
	Bilophila wadsworthia	NH3 (Ammonia, NH4+, Ammonium)	Production (export)	158, 160
	Bilophila wadsworthia	Nitrate (NO3-)	Consumption (import)	158
	Bilophila wadsworthia	Propanol (n-propanol, 1-Propanol)	Consumption (import)	158
	Bilophila wadsworthia	Pyruvate	Consumption (import)	158, 160
	Bilophila wadsworthia	Succinate	Consumption (import)	158
	Bilophila wadsworthia	Sulfate (Sulfuric acid, Sulfite)	Consumption (import)	157, 158, 159
	Bilophila wadsworthia	Taurine	Consumption (import)	158, 159, 160
	Bilophila wadsworthia	Taurochenodeoxycholate	Consumption (import)	160
	Bilophila wadsworthia	Taurocholate	Consumption (import)	157, 160
	Bilophila wadsworthia	Taurodeoxycholate	Consumption (import)	160
	Bilophila wadsworthia	Taurolithocholate	Consumption (import)	160
	Bilophila wadsworthia	Thiosulfate	Consumption (import)	158
	Blautia hansenii	Acetate	Production (export)	161(G)
	Blautia hansenii	D-Glucose (Glucose)	Consumption (import)	161
	Blautia hansenii	Ethanol	Production (export)	161(G)
	Blautia hansenii	H2 (Hydrogen)	Consumption (import), Production (export)	import:162;export:161(G)
	Blautia hansenii	L-Lactate ([S]-Lactate, Lactate, D-Lactate, [R]-Lactate)	Production (export)	161, 161(G)
	Blautia hansenii	Lactose	Consumption (import)	161
	Blautia hansenii	Raffinose	Consumption (import)	161
	Blautia hansenii	Succinate	Production (export)	161(G)
	Blautia hydrogenotrophica	Acetate	Production (export)	37, 110, 122, 163, 164, 161(G)
	Blautia hydrogenotrophica	CO2	Consumption (import)	37, 110, 122, 163
	Blautia hydrogenotrophica	Cellobiose	Consumption (import)	163
	Blautia hydrogenotrophica	D-Fructose (Fructose)	Consumption (import)	110, 163
	Blautia hydrogenotrophica	D-Galactose	Consumption (import)	163
	Blautia hydrogenotrophica	D-Glucose (Glucose)	Consumption (import)	163
	Blautia hydrogenotrophica	D-Mannose (Mannose)	Consumption (import)	163
	Blautia hydrogenotrophica	Ethanol	Production (export)	163, 161(G)
	Blautia hydrogenotrophica	Formate	Consumption (import)	163
	Blautia hydrogenotrophica	H2 (Hydrogen)	Consumption (import), Production (export)	import:37, 110, 122, 162, 163, 164;export:161(G)
	Blautia hydrogenotrophica	Isobutyrate (2-Methylpropanoic acid)	Production (export)	163
	Blautia hydrogenotrophica	Isovalerate (3-Methylbutanoic acid)	Production (export)	163
	Blautia hydrogenotrophica	L-Lactate ([S]-Lactate, Lactate, D-Lactate, [R]-Lactate)	Production (export)	163, 161(G)
	Blautia hydrogenotrophica	Lactose	Consumption (import)	163
	Blautia hydrogenotrophica	Maltose	Consumption (import)	163
	Blautia hydrogenotrophica	Pyruvate	Consumption (import)	163
	Blautia hydrogenotrophica	Raffinose	Consumption (import)	163
	Blautia hydrogenotrophica	Succinate	Production (export)	122, 161(G)
	Blautia hydrogenotrophica	Trehalose	Consumption (import)	163
	Blautia obeum	Acetate	Production (export)	161, 228, 161(G)
	Blautia obeum	Cellobiose	Consumption (import)	74, 161
	Blautia obeum	D-Arabinose (L-Arabinose, Arabinose, L-Arabinopyranose, L-Arabinofuranose)	Consumption (import)	161
	Blautia obeum	D-Glucose (Glucose)	Consumption (import)	161
	Blautia obeum	D-Mannose (Mannose)	Consumption (import)	161
	Blautia obeum	D-Xylose (Xylose)	Consumption (import)	161
	Blautia obeum	Ethanol	Production (export)	161(G)
	Blautia obeum	H2 (Hydrogen)	Production (export)	161(G)
	Blautia obeum	L-Lactate ([S]-Lactate, Lactate, D-Lactate, [R]-Lactate)	Production (export)	161(G)
	Blautia obeum	L-Rhamnose (Rhamnose, D-Rhamnose)	Consumption (import)	378
	Blautia obeum	Maltose	Consumption (import)	161
	Blautia obeum	Propanoate (Propionate)	Production (export)	378
	Blautia obeum	Raffinose	Consumption (import)	161
	Blautia obeum	Succinate	Production (export)	161(G)
	Blautia producta	Acetate	Production (export)	430, 161(G)
	Blautia producta	Butyrate	Production (export) (-)	430
	Blautia producta	Cellobiose	Consumption (import)	161, 430
	Blautia producta	Cholic acid (Cholate)	Production (export)	124
	Blautia producta	D-Arabinose (L-Arabinose, Arabinose, L-Arabinopyranose, L-Arabinofuranose)	Consumption (import)	161, 430
	Blautia producta	D-Glucose (Glucose)	Consumption (import)	161, 430
	Blautia producta	D-Mannose (Mannose)	Consumption (import)	430
	Blautia producta	D-Sorbitol (D-Glucitol, Sorbitol, Glucitol, L-Sorbitol, Sorbitol)	Consumption (import)	430
	Blautia producta	D-Xylose (Xylose)	Consumption (import)	161, 430
	Blautia producta	Ethanol	Production (export)	430, 161(G)
	Blautia producta	Formate	Production (export)	430
	Blautia producta	H2 (Hydrogen)	Production (export)	161(G)
	Blautia producta	Indole	Production (export) (-)	430
	Blautia producta	L-Lactate ([S]-Lactate, Lactate, D-Lactate, [R]-Lactate)	Production (export)	430, 161(G)
	Blautia producta	Lactose	Consumption (import)	161, 430
	Blautia producta	Maltose	Consumption (import)	161, 430
	Blautia producta	Melibiose	Consumption (import)	430
	Blautia producta	Nitrate (NO3-)	Consumption (import) (-)	430
	Blautia producta	Raffinose	Consumption (import)	161
	Blautia producta	Succinate	Production (export)	430, 161(G)
	Blautia producta	Tauro-b-muricholic acid	Consumption (import)	124
	Blautia producta	Taurocholate	Consumption (import)	124
	Blautia producta	beta-Muricholic acid	Production (export)	124
	Brachyspira hampsonii	Acetate	Production (export)	81(G)
	Brachyspira hampsonii	Butyrate	Production (export)	81(G)
	Brachyspira hampsonii	CO2	Production (export)	632(G)
	Brachyspira hampsonii	H2 (Hydrogen)	Production (export)	81(G)
	Brachyspira hampsonii	Hippurate	Production (export) (-)	731
	Brachyspira hampsonii	Indole	Production (export) (-)	731
	Brachyspira hyodysenteriae	Acetate	Production (export)	81(G)
	Brachyspira hyodysenteriae	Butyrate	Production (export)	81(G)
	Brachyspira hyodysenteriae	CO2	Production (export)	632(G)
	Brachyspira hyodysenteriae	H2 (Hydrogen)	Production (export)	81(G)
	Brachyspira innocens	Acetate	Production (export)	431, 81(G)
	Brachyspira innocens	Butyrate	Production (export)	431, 81(G)
	Brachyspira innocens	CO2	Production (export)	431, 632(G)
	Brachyspira innocens	D-Fructose (Fructose)	Consumption (import)	431
	Brachyspira innocens	D-Glucose (Glucose)	Consumption (import)	431
	Brachyspira innocens	D-Mannitol (Mannitol)	Consumption (import) (-)	431
	Brachyspira innocens	H2 (Hydrogen)	Production (export)	431, 81(G)
	Brachyspira innocens	H2S (HS-)	Production (export) (-)	431
	Brachyspira innocens	Indole	Production (export) (-)	431
	Brachyspira innocens	L-Lactate ([S]-Lactate, Lactate, D-Lactate, [R]-Lactate)	Consumption (import) (-)	431
	Brachyspira innocens	Lactose	Consumption (import) (-)	431
	Brachyspira innocens	Maltose	Consumption (import)	431
	Brachyspira innocens	Nitrate (NO3-)	Consumption (import) (-)	431
	Brachyspira innocens	Pyruvate	Consumption (import)	431
	Brachyspira innocens	Sucrose	Consumption (import) (-)	431
	Brachyspira intermedia	Acetate	Production (export)	432, 81(G)
	Brachyspira intermedia	Butyrate	Production (export)	432, 81(G)
	Brachyspira intermedia	CO2	Production (export)	432, 632(G)
	Brachyspira intermedia	D-Fructose (Fructose)	Consumption (import)	432
	Brachyspira intermedia	D-Galactose	Consumption (import)	432
	Brachyspira intermedia	D-Glucose (Glucose)	Consumption (import)	432
	Brachyspira intermedia	Ethanol	Production (export)	432
	Brachyspira intermedia	H2 (Hydrogen)	Production (export)	432, 81(G)
	Brachyspira intermedia	Hippurate	Consumption (import) (-)	432
	Brachyspira intermedia	Indole	Production (export)	432
	Brachyspira intermedia	L-Fucose	Consumption (import)	432
	Brachyspira intermedia	Maltose	Consumption (import)	432
	Brachyspira intermedia	N-Acetyl-D-Glucosamine (N-Acetylglucosamine)	Consumption (import)	432
	Brachyspira intermedia	Pyruvate	Consumption (import)	432
	Brachyspira intermedia	Sucrose	Consumption (import)	432
	Brachyspira intermedia	Trehalose	Consumption (import)	432
	Brachyspira murdochii	Acetate	Production (export)	81(G)
	Brachyspira murdochii	Butyrate	Production (export)	81(G)
	Brachyspira murdochii	CO2	Production (export)	81(G)
	Brachyspira murdochii	H2 (Hydrogen)	Production (export)	81(G)
	Brachyspira pilosicoli	Acetate	Production (export)	81(G)
	Brachyspira pilosicoli	Butyrate	Production (export)	81(G)
	Brachyspira pilosicoli	CO2	Production (export)	81(G)
	Brachyspira pilosicoli	H2 (Hydrogen)	Production (export)	81(G)
	Bradyrhizobium japonicum	Nitrate (NO3-)	Consumption (import)	165
	Brevibacillus brevis	Biotin (Vitamin B7)	Consumption (import)	144
	Brevibacillus brevis	DNA RNA Polynucleotide	Macromolecule degradation	52
	Brevibacillus brevis	Menaquinone (Vitamin K2)	Production (export)	53
	Brucella abortus	Biotin (Vitamin B7)	Consumption (import)	144
	Brucella abortus	Niacin (Vitamin B3, Nicotinic acid, Nicotinate, Nicotinamide, Vitamin B3)	Consumption (import)	144
	Brucella abortus	Pantothenic acid (Vitamin B5, Pantothenate)	Consumption (import)	144
	Brucella abortus	Thiamine (Vitamin B1, Thiamin)	Consumption (import)	144
	Brucella melitensis	Biotin (Vitamin B7)	Consumption (import)	144
	Brucella melitensis	Niacin (Vitamin B3, Nicotinic acid, Nicotinate, Nicotinamide, Vitamin B3)	Consumption (import)	144
	Brucella melitensis	Pantothenic acid (Vitamin B5, Pantothenate)	Consumption (import)	144
	Brucella melitensis	Thiamine (Vitamin B1, Thiamin)	Consumption (import)	144
	Brucella suis	Biotin (Vitamin B7)	Consumption (import)	144
	Brucella suis	Niacin (Vitamin B3, Nicotinic acid, Nicotinate, Nicotinamide, Vitamin B3)	Consumption (import)	144
	Brucella suis	Pantothenic acid (Vitamin B5, Pantothenate)	Consumption (import)	144
	Brucella suis	Thiamine (Vitamin B1, Thiamin)	Consumption (import)	144
	Brucella suis	beta-alanine (3-Aminopropionate)	Consumption (import)	144
	Buchnera aphidicola	D-Glucose (Glucose)	Consumption (import)	167
	Buchnera aphidicola	L-Leucine (Leucine)	Production (export)	166
	Buchnera aphidicola	L-Methionine (D-Methionine)	Production (export)	166
	Buchnera aphidicola	L-Tryptophan (Tryptophan)	Consumption (import), Production (export)	import:167;export:166
	Buchnera aphidicola	NH3 (Ammonia, NH4+, Ammonium)	Consumption (import)	166
	Buchnera aphidicola	Riboflavin (Vitamin B2)	Consumption (import)	167
	Buchnera aphidicola	Sulfate (Sulfuric acid, Sulfite)	Consumption (import)	166
	Burkholderia ambifaria	Triglyceride	Macromolecule degradation	168
	Burkholderia cenocepacia	Triglyceride	Macromolecule degradation	168
	Burkholderia cepacia	Triglyceride	Macromolecule degradation	168
	Burkholderia glumae	Triglyceride	Macromolecule degradation	169
	Burkholderia multivorans	Triglyceride	Macromolecule degradation	168
	Burkholderia vietnamiensis	Triglyceride	Macromolecule degradation	168
	Butyricimonas synergistica	Acetate	Production (export)	609
	Butyricimonas synergistica	Butyrate	Production (export)	609
	Butyricimonas synergistica	D-Glucose (Glucose)	Consumption (import)	609
	Butyricimonas synergistica	D-Mannose (Mannose)	Consumption (import)	609
	Butyricimonas synergistica	H2 (Hydrogen)	Production (export)	609(G)
	Butyricimonas synergistica	Indole	Production (export)	609, 609(G)
	Butyricimonas synergistica	Isobutyrate (2-Methylpropanoic acid)	Production (export)	609
	Butyricimonas synergistica	Isovalerate (3-Methylbutanoic acid)	Production (export)	610
	Butyricimonas synergistica	Propanoate (Propionate)	Production (export)	609
	Butyricimonas synergistica	Succinate	Production (export)	609
	Butyrivibrio crossotus	Acetate	Consumption (import), Production (export)	import:171;export:280(G)
	Butyrivibrio crossotus	Butyrate	Production (export)	40, 79(G), 280(G)
	Butyrivibrio crossotus	CO2	Production (export)	280(G)
	Butyrivibrio crossotus	Dextrin (Maltotriose, Maltodextrin, Maltohexaose, Maltotetraose, Maltooligosaccharide)	Consumption (import)	171
	Butyrivibrio crossotus	Formate	Production (export)	280(G)
	Butyrivibrio crossotus	Fructan (Inulin, Levan)	Macromolecule degradation (-)	171, 242
	Butyrivibrio crossotus	H2 (Hydrogen)	Production (export)	280(G)
	Butyrivibrio crossotus	Isobutyrate (2-Methylpropanoic acid)	Consumption (import)	171
	Butyrivibrio crossotus	Isovalerate (3-Methylbutanoic acid)	Consumption (import)	171
	Butyrivibrio crossotus	L-Lactate ([S]-Lactate, Lactate, D-Lactate, [R]-Lactate)	Production (export)	280(G)
	Butyrivibrio crossotus	Lactose	Consumption (import)	171
	Butyrivibrio crossotus	Maltose	Consumption (import)	171
	Butyrivibrio crossotus	Pectin	Macromolecule degradation (-)	171
	Butyrivibrio crossotus	Propanoate (Propionate)	Consumption (import)	171
	Butyrivibrio crossotus	Starch (Amylopectin, Amylose, 1,4-alpha-D-Glucan, Pullulan, Resistant starch, Glycogen)	Macromolecule degradation	171
	Butyrivibrio crossotus	Valerate (Pentanoic acid, Pentanoate)	Consumption (import)	171
	Butyrivibrio crossotus	Xylan	Macromolecule degradation	171
	Butyrivibrio fibrisolvens	Acetate	Consumption (import), Production (export)	import:37, 38, 40, 171;export:280(G)
	Butyrivibrio fibrisolvens	Butyrate	Production (export)	37, 38, 40, 45, 178, 79(G), 280(G)
	Butyrivibrio fibrisolvens	CO2	Production (export)	280(G)
	Butyrivibrio fibrisolvens	Cellobiose	Consumption (import)	171, 172
	Butyrivibrio fibrisolvens	Cellulose (Beta-D-glucan)	Macromolecule degradation	172, 177, 180
	Butyrivibrio fibrisolvens	D-Arabinose (L-Arabinose, Arabinose, L-Arabinopyranose, L-Arabinofuranose)	Consumption (import)	171
	Butyrivibrio fibrisolvens	D-Fructose (Fructose)	Consumption (import)	171, 173
	Butyrivibrio fibrisolvens	D-Galactose	Consumption (import)	171
	Butyrivibrio fibrisolvens	D-Glucose (Glucose)	Consumption (import)	40, 171, 180
	Butyrivibrio fibrisolvens	D-Mannose (Mannose)	Consumption (import)	171
	Butyrivibrio fibrisolvens	D-Xylose (Xylose)	Consumption (import)	171, 173
	Butyrivibrio fibrisolvens	Dextrin (Maltotriose, Maltodextrin, Maltohexaose, Maltotetraose, Maltooligosaccharide)	Consumption (import)	171
	Butyrivibrio fibrisolvens	FOS (Fructooligosaccharide)	Consumption (import)	171
	Butyrivibrio fibrisolvens	Formate	Production (export)	280(G)
	Butyrivibrio fibrisolvens	Fructan (Inulin, Levan)	Macromolecule degradation	171, 242
	Butyrivibrio fibrisolvens	H2 (Hydrogen)	Production (export)	280(G)
	Butyrivibrio fibrisolvens	Isobutyrate (2-Methylpropanoic acid)	Consumption (import)	171
	Butyrivibrio fibrisolvens	Isovalerate (3-Methylbutanoic acid)	Consumption (import)	171
	Butyrivibrio fibrisolvens	L-Lactate ([S]-Lactate, Lactate, D-Lactate, [R]-Lactate)	Production (export)	40, 178, 280(G)
	Butyrivibrio fibrisolvens	L-Rhamnose (Rhamnose, D-Rhamnose)	Consumption (import)	171
	Butyrivibrio fibrisolvens	Lactose	Consumption (import)	171
	Butyrivibrio fibrisolvens	Linoleic acid (Omega-6 fatty acid)	Consumption (import)	179
	Butyrivibrio fibrisolvens	Maltose	Consumption (import)	171
	Butyrivibrio fibrisolvens	NH3 (Ammonia, NH4+, Ammonium)	Production (export)	173, 176
	Butyrivibrio fibrisolvens	Pectin	Macromolecule degradation	171, 177, 242
	Butyrivibrio fibrisolvens	Polypeptide	Macromolecule degradation	12, 171, 173, 174, 175, 176
	Butyrivibrio fibrisolvens	Propanoate (Propionate)	Consumption (import)	171
	Butyrivibrio fibrisolvens	Pyridoxal (Vitamin B6, Pyridoxine, Pyridoxamine, Vitamin B6)	Consumption (import)	176
	Butyrivibrio fibrisolvens	Raffinose	Consumption (import)	171
	Butyrivibrio fibrisolvens	Starch (Amylopectin, Amylose, 1,4-alpha-D-Glucan, Pullulan, Resistant starch, Glycogen)	Macromolecule degradation	171
	Butyrivibrio fibrisolvens	Sucrose	Consumption (import)	171
	Butyrivibrio fibrisolvens	Trehalose	Consumption (import)	171
	Butyrivibrio fibrisolvens	Valerate (Pentanoic acid, Pentanoate)	Consumption (import)	171
	Butyrivibrio fibrisolvens	Xylan	Macromolecule degradation	171, 242
	Butyrivibrio fibrisolvens	alpha-Linolenic acid (Omega-3 fatty acid, eicosapentaenoic acid)	Consumption (import)	179
	Butyrivibrio proteoclasticus	Acetate	Consumption (import), Production (export)	import:171;export:280(G)
	Butyrivibrio proteoclasticus	Butyrate	Production (export)	181, 79(G), 280(G)
	Butyrivibrio proteoclasticus	CO2	Production (export)	280(G)
	Butyrivibrio proteoclasticus	Cellobiose	Consumption (import)	171
	Butyrivibrio proteoclasticus	D-Arabinose (L-Arabinose, Arabinose, L-Arabinopyranose, L-Arabinofuranose)	Consumption (import)	171
	Butyrivibrio proteoclasticus	D-Fructose (Fructose)	Consumption (import)	171
	Butyrivibrio proteoclasticus	D-Galactose	Consumption (import)	171
	Butyrivibrio proteoclasticus	D-Galacturonate	Consumption (import)	181
	Butyrivibrio proteoclasticus	D-Glucose (Glucose)	Consumption (import)	171, 181
	Butyrivibrio proteoclasticus	D-Glucuronic acid (D-Glucuronate)	Consumption (import)	181
	Butyrivibrio proteoclasticus	D-Mannose (Mannose)	Consumption (import)	171
	Butyrivibrio proteoclasticus	D-Xylose (Xylose)	Consumption (import)	171, 181
	Butyrivibrio proteoclasticus	Dextrin (Maltotriose, Maltodextrin, Maltohexaose, Maltotetraose, Maltooligosaccharide)	Consumption (import)	171
	Butyrivibrio proteoclasticus	FOS (Fructooligosaccharide)	Consumption (import)	171
	Butyrivibrio proteoclasticus	Formate	Production (export)	181, 280(G)
	Butyrivibrio proteoclasticus	Fructan (Inulin, Levan)	Macromolecule degradation	171, 737
	Butyrivibrio proteoclasticus	H2 (Hydrogen)	Production (export)	181, 280(G)
	Butyrivibrio proteoclasticus	Isobutyrate (2-Methylpropanoic acid)	Consumption (import)	171
	Butyrivibrio proteoclasticus	Isovalerate (3-Methylbutanoic acid)	Consumption (import)	171
	Butyrivibrio proteoclasticus	L-Lactate ([S]-Lactate, Lactate, D-Lactate, [R]-Lactate)	Production (export)	280(G)
	Butyrivibrio proteoclasticus	L-Rhamnose (Rhamnose, D-Rhamnose)	Consumption (import)	171, 181
	Butyrivibrio proteoclasticus	Lactose	Consumption (import)	171
	Butyrivibrio proteoclasticus	Linoleic acid (Omega-6 fatty acid)	Consumption (import)	171
	Butyrivibrio proteoclasticus	Maltose	Consumption (import)	171
	Butyrivibrio proteoclasticus	Pectin	Macromolecule degradation	171, 181
	Butyrivibrio proteoclasticus	Polypeptide	Macromolecule degradation	171
	Butyrivibrio proteoclasticus	Propanoate (Propionate)	Consumption (import)	171
	Butyrivibrio proteoclasticus	Raffinose	Consumption (import)	171
	Butyrivibrio proteoclasticus	Starch (Amylopectin, Amylose, 1,4-alpha-D-Glucan, Pullulan, Resistant starch, Glycogen)	Macromolecule degradation	171, 181, 737
	Butyrivibrio proteoclasticus	Stearic acid (Stearate, Octadecanoate)	Production (export)	171
	Butyrivibrio proteoclasticus	Sucrose	Consumption (import)	171
	Butyrivibrio proteoclasticus	Trehalose	Consumption (import)	171
	Butyrivibrio proteoclasticus	Valerate (Pentanoic acid, Pentanoate)	Consumption (import)	171
	Butyrivibrio proteoclasticus	Xylan	Macromolecule degradation	171, 181, 737
	Caldanaerobacter subterraneus	Acetate	Production (export)	433, 634
	Caldanaerobacter subterraneus	CO2	Production (export)	433, 634
	Caldanaerobacter subterraneus	Cellobiose	Consumption (import)	433
	Caldanaerobacter subterraneus	D-Arabinose (L-Arabinose, Arabinose, L-Arabinopyranose, L-Arabinofuranose)	Consumption (import) (-)	433
	Caldanaerobacter subterraneus	D-Fructose (Fructose)	Consumption (import)	433
	Caldanaerobacter subterraneus	D-Galactose	Consumption (import)	433
	Caldanaerobacter subterraneus	D-Glucose (Glucose)	Consumption (import)	433, 634
	Caldanaerobacter subterraneus	D-Mannitol (Mannitol)	Consumption (import)	433
	Caldanaerobacter subterraneus	D-Mannose (Mannose)	Consumption (import)	433
	Caldanaerobacter subterraneus	D-Ribose (Ribose)	Consumption (import)	433
	Caldanaerobacter subterraneus	D-Xylose (Xylose)	Consumption (import)	433
	Caldanaerobacter subterraneus	Ethanol	Production (export)	433
	Caldanaerobacter subterraneus	Glycerol	Consumption (import)	433
	Caldanaerobacter subterraneus	H2 (Hydrogen)	Production (export)	433, 634
	Caldanaerobacter subterraneus	H2S (HS-)	Production (export)	433
	Caldanaerobacter subterraneus	L-Alanine (D-Alanine, Alanine)	Production (export)	433, 634
	Caldanaerobacter subterraneus	L-Lactate ([S]-Lactate, Lactate, D-Lactate, [R]-Lactate)	Production (export)	433, 634
	Caldanaerobacter subterraneus	L-Rhamnose (Rhamnose, D-Rhamnose)	Consumption (import) (-)	433
	Caldanaerobacter subterraneus	L-Sorbose (Sorbose)	Consumption (import) (-)	433
	Caldanaerobacter subterraneus	Lactose	Consumption (import)	433
	Caldanaerobacter subterraneus	Melibiose	Consumption (import)	433
	Caldanaerobacter subterraneus	Pyruvate	Consumption (import)	433
	Caldanaerobacter subterraneus	Starch (Amylopectin, Amylose, 1,4-alpha-D-Glucan, Pullulan, Resistant starch, Glycogen)	Macromolecule degradation	433
	Caldanaerobacter subterraneus	Sucrose	Consumption (import) (-)	433
	Caldanaerobacter subterraneus	Sulfur (Elemental sulfur)	Consumption (import)	433
	Caldanaerobacter subterraneus	Thiosulfate	Consumption (import)	433, 634
	Caldanaerobacter subterraneus	Xylan	Macromolecule degradation	433
	Caldicellulosiruptor bescii	Cellulose (Beta-D-glucan)	Macromolecule degradation	182
	Caldicellulosiruptor bescii	Xylan	Macromolecule degradation	182
	Caldicellulosiruptor saccharolyticus	Cellulose (Beta-D-glucan)	Macromolecule degradation	2
	Caldisericum exile	H2S (HS-)	Production (export)	434
	Caldisericum exile	Sulfate (Sulfuric acid, Sulfite)	Consumption (import)	434
	Caldisericum exile	Sulfur (Elemental sulfur)	Consumption (import)	434
	Caldisericum exile	Thiosulfate	Consumption (import)	434
	Caldisphaera lagunensis	Acetate	Production (export)	435
	Caldisphaera lagunensis	Butyrate	Production (export)	435
	Caldisphaera lagunensis	CO2	Production (export)	435
	Caldisphaera lagunensis	H2 (Hydrogen)	Production (export)	435
	Caldisphaera lagunensis	H2S (HS-)	Production (export)	435
	Caldisphaera lagunensis	Isobutyrate (2-Methylpropanoic acid)	Production (export)	435
	Caldisphaera lagunensis	Isovalerate (3-Methylbutanoic acid)	Production (export)	435
	Caldisphaera lagunensis	Polypeptide	Macromolecule degradation	435
	Caldisphaera lagunensis	Propanoate (Propionate)	Production (export)	435
	Caldisphaera lagunensis	Starch (Amylopectin, Amylose, 1,4-alpha-D-Glucan, Pullulan, Resistant starch, Glycogen)	Macromolecule degradation	435
	Caldisphaera lagunensis	Sulfur (Elemental sulfur)	Consumption (import)	435
	Calditerrivibrio nitroreducens	Acetate	Consumption (import)	183
	Calditerrivibrio nitroreducens	Fumarate	Consumption (import)	183
	Calditerrivibrio nitroreducens	L-Lactate ([S]-Lactate, Lactate, D-Lactate, [R]-Lactate)	Consumption (import)	183
	Calditerrivibrio nitroreducens	L-Malate ([S]-Malate, L-Malic acid, Malate, D-Malate, [R]-Malate)	Consumption (import)	183
	Calditerrivibrio nitroreducens	NH3 (Ammonia, NH4+, Ammonium)	Production (export)	183
	Calditerrivibrio nitroreducens	Nitrate (NO3-)	Consumption (import)	183
	Calditerrivibrio nitroreducens	Pyruvate	Consumption (import)	183
	Calditerrivibrio nitroreducens	Succinate	Consumption (import)	183
	Caldithrix abyssi	Acetate	Consumption (import), Production (export)	import:436;export:436
	Caldithrix abyssi	H2 (Hydrogen)	Consumption (import), Production (export)	import:436;export:436
	Caldithrix abyssi	N2	Production (export) (-)	436
	Caldithrix abyssi	NH3 (Ammonia, NH4+, Ammonium)	Production (export)	436
	Caldithrix abyssi	Nitrate (NO3-)	Consumption (import)	436
	Caldithrix abyssi	Nitric Oxide (NO)	Production (export) (-)	436
	Caldithrix abyssi	Nitrite (NO2-)	Production (export) (-)	436
	Caldithrix abyssi	Propanoate (Propionate)	Production (export)	436
	Caldithrix abyssi	Pyruvate	Consumption (import)	436
	Caloramator australicus	Cellobiose	Consumption (import)	438
	Caloramator australicus	Cellulose (Beta-D-glucan)	Macromolecule degradation	438
	Caloramator australicus	D-Fructose (Fructose)	Consumption (import)	438
	Caloramator australicus	D-Galactose	Consumption (import)	437, 438
	Caloramator australicus	D-Glucose (Glucose)	Consumption (import)	438
	Caloramator australicus	D-Mannose (Mannose)	Consumption (import)	437, 438
	Caloramator australicus	D-Ribose (Ribose)	Consumption (import) (-)	437
	Caloramator australicus	D-Xylose (Xylose)	Consumption (import)	438
	Caloramator australicus	Fe3+ (Ferric ion, Fe2+, Ferrous ion)	Consumption (import)	438
	Caloramator australicus	L-Serine (Serine, D-Serine)	Consumption (import) (-)	437
	Caloramator australicus	L-Threonine (Threonine)	Consumption (import)	438
	Caloramator australicus	Maltose	Consumption (import)	437, 438
	Caloramator australicus	Polypeptide	Macromolecule degradation	438
	Caloramator australicus	Pyruvate	Consumption (import)	438
	Caloramator australicus	Raffinose	Consumption (import)	438
	Caloramator australicus	Starch (Amylopectin, Amylose, 1,4-alpha-D-Glucan, Pullulan, Resistant starch, Glycogen)	Macromolecule degradation	438
	Caloramator australicus	Sucrose	Consumption (import)	438
	Caloramator australicus	Sulfur (Elemental sulfur)	Consumption (import)	438
	Caloramator australicus	Xylan	Macromolecule degradation	438
	Caminibacter mediatlanticus	CO2	Consumption (import)	184
	Caminibacter mediatlanticus	H2 (Hydrogen)	Consumption (import)	184
	Caminibacter mediatlanticus	H2S (HS-)	Production (export)	184
	Caminibacter mediatlanticus	NH3 (Ammonia, NH4+, Ammonium)	Production (export)	184
	Caminibacter mediatlanticus	Nitrate (NO3-)	Consumption (import)	184
	Campylobacter coli	CO2	Consumption (import)	439(G)
	Campylobacter coli	Formate	Consumption (import)	439(G)
	Campylobacter coli	Fumarate	Consumption (import)	439(G)
	Campylobacter coli	H2 (Hydrogen)	Consumption (import)	439(G)
	Campylobacter concisus	CO2	Consumption (import)	439(G)
	Campylobacter concisus	Formate	Consumption (import)	439(G)
	Campylobacter concisus	Fumarate	Consumption (import)	439(G)
	Campylobacter concisus	H2 (Hydrogen)	Consumption (import)	439(G)
	Campylobacter curvus	CO2	Consumption (import)	439(G)
	Campylobacter curvus	Formate	Consumption (import)	439(G)
	Campylobacter curvus	Fumarate	Consumption (import)	439(G)
	Campylobacter curvus	H2 (Hydrogen)	Consumption (import)	439(G)
	Campylobacter fetus	CO2	Consumption (import)	439(G)
	Campylobacter fetus	Formate	Consumption (import)	439(G)
	Campylobacter fetus	Fumarate	Consumption (import)	439(G)
	Campylobacter fetus	H2 (Hydrogen)	Consumption (import)	439(G)
	Campylobacter gracilis	CO2	Consumption (import)	439(G)
	Campylobacter gracilis	Formate	Consumption (import)	185, 439(G)
	Campylobacter gracilis	Fumarate	Consumption (import)	439(G)
[truncated: 7,140 more rows]
